# Supplementary material for: Identification and Characterization of Robust Hepatocellular Carcinoma Prognostic Subtypes Based on an Integrative Metabolite‐Protein Interaction Network
Source: Adv Sci (Weinh). 2021 Jul 11;8(17):2100311. doi: 10.1002/advs.202100311 (PMC8425875; doi:10.1002/advs.202100311)
Supplement: Supplementary file 2 — Supporting Table 1 [file ADVS-8-2100311-s002.csv]

a	b	two	From	aids	direction
Caffeine	CYP1A2	Caffeine CYP1A2	Reactome	C07481	C07481 CYP1A2
Hydrogen Ion	CYP1A2	Hydrogen Ion CYP1A2	Reactome &GEM	C00080	C00080 CYP1A2;CYP1A2 C00080
Oxygen	CYP1A2	Oxygen CYP1A2	Reactome&BRENDA &GEM	C00007	C00007 CYP1A2
NADPH	CYP1A2	NADPH CYP1A2	Reactome &GEM	C00005	C00005 CYP1A2;CYP1A2 C00005
Water	CYP1A2	Water CYP1A2	Reactome&BRENDA &GEM	C00001	CYP1A2 C00001;C00001 CYP1A2
Paraxanthine	CYP1A2	Paraxanthine CYP1A2	Reactome&KEGG	C13747	CYP1A2 C13747;C13747 CYP1A2
NADP	CYP1A2	NADP CYP1A2	Reactome &GEM	C00006	CYP1A2 C00006;C00006 CYP1A2
Formaldehyde	CYP1A2	Formaldehyde CYP1A2	Reactome	C00067	CYP1A2 C00067
4-Aminobiphenyl	CYP1A2	4-Aminobiphenyl CYP1A2	Reactome	C10998	C10998 CYP1A2
N-Hydroxy-4-aminobiphenyl	CYP1A2	N-Hydroxy-4-aminobiphenyl CYP1A2	Reactome	C03622	CYP1A2 C03622
Butyric acid	ACSM3	Butyric acid ACSM3	Reactome &GEM	C00246	C00246 ACSM3;ACSM3 C00246
Adenosine triphosphate	ACSM3	Adenosine triphosphate ACSM3	Reactome &GEM	C00002	C00002 ACSM3;ACSM3 C00002
Pyrophosphate	ACSM3	Pyrophosphate ACSM3	Reactome &GEM	C00013	ACSM3 C00013;C00013 ACSM3
Adenosine monophosphate	ACSM3	Adenosine monophosphate ACSM3	Reactome &GEM	C00020	ACSM3 C00020;C00020 ACSM3
Butyryl-CoA	ACSM3	Butyryl-CoA ACSM3	Reactome&KEGG &GEM	C00136	ACSM3 C00136;C00136 ACSM3
FAD	ACADS	FAD ACADS	Reactome &GEM	C00016	C00016 ACADS
Butyryl-CoA	ACADS	Butyryl-CoA ACADS	Reactome&BRENDA &GEM	C00136	C00136 ACADS;ACADS C00136
Crotonoyl-CoA	ACADS	Crotonoyl-CoA ACADS	Reactome&KEGG&BRENDA &GEM	C00877	ACADS C00877;C00877 ACADS
FADH	ACADS	FADH ACADS	Reactome &GEM	C01352	ACADS C01352
Water	ECHS1	Water ECHS1	Reactome&BRENDA &GEM	C00001	C00001 ECHS1;ECHS1 C00001
Crotonoyl-CoA	ECHS1	Crotonoyl-CoA ECHS1	Reactome&KEGG&BRENDA &GEM	C00877	C00877 ECHS1;ECHS1 C00877
3HB-CoA	ECHS1	3HB-CoA ECHS1	Reactome&KEGG &GEM	C01144	ECHS1 C01144;C01144 ECHS1
3HB-CoA	HADH	3HB-CoA HADH	Reactome&KEGG &GEM	C01144	C01144 HADH;HADH C01144
NAD	HADH	NAD HADH	Reactome &GEM	C00003	C00003 HADH;HADH C00003
Acetoacetyl-CoA	HADH	Acetoacetyl-CoA HADH	Reactome&KEGG &GEM	C00332	HADH C00332;C00332 HADH
Hydrogen Ion	HADH	Hydrogen Ion HADH	Reactome &GEM	C00080	HADH C00080;C00080 HADH
NADH	HADH	NADH HADH	Reactome &GEM	C00004	HADH C00004;C00004 HADH
FAD	ACADM	FAD ACADM	Reactome &GEM	C00016	C00016 ACADM;ACADM C00016
Decanoyl-CoA (n-C10:0CoA)	ACADM	Decanoyl-CoA (n-C10:0CoA) ACADM	Reactome &GEM	C05274	C05274 ACADM;ACADM C05274
FADH	ACADM	FADH ACADM	Reactome &GEM	C01352	ACADM C01352;C01352 ACADM
(2E)-Decenoyl-CoA	ACADM	(2E)-Decenoyl-CoA ACADM	Reactome &GEM	C05275	ACADM C05275;C05275 ACADM
NADPH	MECR	NADPH MECR	Reactome &GEM	C00005	C00005 MECR;MECR C00005
(2E)-Decenoyl-CoA	MECR	(2E)-Decenoyl-CoA MECR	Reactome &GEM	C05275	C05275 MECR;MECR C05275
Hydrogen Ion	MECR	Hydrogen Ion MECR	Reactome &GEM	C00080	C00080 MECR;MECR C00080
NADP	MECR	NADP MECR	Reactome &GEM	C00006	MECR C00006;C00006 MECR
Decanoyl-CoA (n-C10:0CoA)	MECR	Decanoyl-CoA (n-C10:0CoA) MECR	Reactome &GEM	C05274	MECR C05274;C05274 MECR
(2E)-Decenoyl-CoA	ECHS1	(2E)-Decenoyl-CoA ECHS1	Reactome&KEGG &GEM	C05275	C05275 ECHS1;ECHS1 C05275
(S)-Hydroxydecanoyl-CoA	ECHS1	(S)-Hydroxydecanoyl-CoA ECHS1	Reactome&KEGG &GEM	C05264	ECHS1 C05264;C05264 ECHS1
(S)-Hydroxydecanoyl-CoA	HADH	(S)-Hydroxydecanoyl-CoA HADH	Reactome&KEGG &GEM	C05264	C05264 HADH;HADH C05264
3-Oxodecanoyl-CoA	HADH	3-Oxodecanoyl-CoA HADH	Reactome&KEGG &GEM	C05265	HADH C05265;C05265 HADH
Coenzyme A	HADHA	Coenzyme A HADHA	Reactome &GEM	C00010	C00010 HADHA;HADHA C00010
3-Oxodecanoyl-CoA	HADHA	3-Oxodecanoyl-CoA HADHA	Reactome&KEGG &GEM	C05265	C05265 HADHA;HADHA C05265
Octanoyl-CoA	HADHA	Octanoyl-CoA HADHA	Reactome &GEM	C01944	HADHA C01944
Acetyl-CoA	HADHA	Acetyl-CoA HADHA	Reactome &GEM	C00024	HADHA C00024;C00024 HADHA
Coenzyme A	HADHB	Coenzyme A HADHB	Reactome &GEM	C00010	C00010 HADHB;HADHB C00010
3-Oxodecanoyl-CoA	HADHB	3-Oxodecanoyl-CoA HADHB	Reactome&KEGG &GEM	C05265	C05265 HADHB;HADHB C05265
Octanoyl-CoA	HADHB	Octanoyl-CoA HADHB	Reactome&KEGG &GEM	C01944	HADHB C01944;C01944 HADHB
Acetyl-CoA	HADHB	Acetyl-CoA HADHB	Reactome&KEGG &GEM	C00024	HADHB C00024;C00024 HADHB
Hexanoyl-CoA	ACADS	Hexanoyl-CoA ACADS	Reactome&BRENDA	C05270	C05270 ACADS;ACADS C05270
trans-2-Hexenoyl-CoA	ACADS	trans-2-Hexenoyl-CoA ACADS	Reactome	C05271	ACADS C05271;C05271 ACADS
trans-2-Hexenoyl-CoA	ECHS1	trans-2-Hexenoyl-CoA ECHS1	Reactome&KEGG &GEM	C05271	C05271 ECHS1;ECHS1 C05271
(S)-Hydroxyhexanoyl-CoA	ECHS1	(S)-Hydroxyhexanoyl-CoA ECHS1	Reactome&KEGG &GEM	C05268	ECHS1 C05268;C05268 ECHS1
(S)-Hydroxyhexanoyl-CoA	HADH	(S)-Hydroxyhexanoyl-CoA HADH	Reactome&KEGG &GEM	C05268	C05268 HADH;HADH C05268
3-Oxohexanoyl-CoA	HADH	3-Oxohexanoyl-CoA HADH	Reactome&KEGG &GEM	C05269	HADH C05269;C05269 HADH
3-Oxohexanoyl-CoA	HADHA	3-Oxohexanoyl-CoA HADHA	Reactome&KEGG &GEM	C05269	C05269 HADHA;HADHA C05269
Butyryl-CoA	HADHA	Butyryl-CoA HADHA	Reactome &GEM	C00136	HADHA C00136
3-Oxohexanoyl-CoA	HADHB	3-Oxohexanoyl-CoA HADHB	Reactome&KEGG &GEM	C05269	C05269 HADHB;HADHB C05269
Butyryl-CoA	HADHB	Butyryl-CoA HADHB	Reactome&KEGG &GEM	C00136	HADHB C00136;C00136 HADHB
Lauroyl-CoA	ACADL	Lauroyl-CoA ACADL	Reactome &GEM	C01832	C01832 ACADL;ACADL C01832
FAD	ACADL	FAD ACADL	Reactome &GEM	C00016	C00016 ACADL;ACADL C00016
FADH	ACADL	FADH ACADL	Reactome &GEM	C01352	ACADL C01352;C01352 ACADL
(2E)-Dodecenoyl-CoA	ACADL	(2E)-Dodecenoyl-CoA ACADL	Reactome &GEM	C03221	ACADL C03221;C03221 ACADL
(2E)-Dodecenoyl-CoA	ECHS1	(2E)-Dodecenoyl-CoA ECHS1	Reactome&KEGG &GEM	C03221	C03221 ECHS1;ECHS1 C03221
(S)-3-Hydroxydodecanoyl-CoA	ECHS1	(S)-3-Hydroxydodecanoyl-CoA ECHS1	Reactome&KEGG &GEM	C05262	ECHS1 C05262;C05262 ECHS1
(S)-3-Hydroxydodecanoyl-CoA	HADH	(S)-3-Hydroxydodecanoyl-CoA HADH	Reactome &GEM	C05262	C05262 HADH;HADH C05262
3-Oxododecanoyl-CoA	HADH	3-Oxododecanoyl-CoA HADH	Reactome &GEM	C05263	HADH C05263;C05263 HADH
3-Oxododecanoyl-CoA	HADHA	3-Oxododecanoyl-CoA HADHA	Reactome&KEGG &GEM	C05263	C05263 HADHA;HADHA C05263
Decanoyl-CoA (n-C10:0CoA)	HADHA	Decanoyl-CoA (n-C10:0CoA) HADHA	Reactome &GEM	C05274	HADHA C05274
3-Oxododecanoyl-CoA	HADHB	3-Oxododecanoyl-CoA HADHB	Reactome&KEGG &GEM	C05263	C05263 HADHB;HADHB C05263
Decanoyl-CoA (n-C10:0CoA)	HADHB	Decanoyl-CoA (n-C10:0CoA) HADHB	Reactome&KEGG &GEM	C05274	HADHB C05274;C05274 HADHB
Tetradecanoyl-CoA	ACADL	Tetradecanoyl-CoA ACADL	Reactome &GEM	C02593	C02593 ACADL;ACADL C02593
(2E)-Tetradecenoyl-CoA	ACADL	(2E)-Tetradecenoyl-CoA ACADL	Reactome &GEM	C05273	ACADL C05273;C05273 ACADL
(2E)-Tetradecenoyl-CoA	HADHA	(2E)-Tetradecenoyl-CoA HADHA	Reactome&KEGG &GEM	C05273	C05273 HADHA;HADHA C05273
Water	HADHA	Water HADHA	Reactome &GEM	C00001	C00001 HADHA;HADHA C00001
(S)-3-Hydroxytetradecanoyl-CoA	HADHA	(S)-3-Hydroxytetradecanoyl-CoA HADHA	Reactome&KEGG &GEM	C05260	HADHA C05260;C05260 HADHA
(2E)-Tetradecenoyl-CoA	HADHB	(2E)-Tetradecenoyl-CoA HADHB	Reactome	C05273	C05273 HADHB
Water	HADHB	Water HADHB	Reactome &GEM	C00001	C00001 HADHB;HADHB C00001
(S)-3-Hydroxytetradecanoyl-CoA	HADHB	(S)-3-Hydroxytetradecanoyl-CoA HADHB	Reactome	C05260	HADHB C05260;C05260 HADHB
NAD	HADHA	NAD HADHA	Reactome&BRENDA &GEM	C00003	C00003 HADHA;HADHA C00003
NADH	HADHA	NADH HADHA	Reactome&BRENDA &GEM	C00004	HADHA C00004;C00004 HADHA
3-Oxotetradecanoyl-CoA	HADHA	3-Oxotetradecanoyl-CoA HADHA	Reactome&KEGG &GEM	C05261	HADHA C05261;C05261 HADHA
Hydrogen Ion	HADHA	Hydrogen Ion HADHA	Reactome&BRENDA &GEM	C00080	HADHA C00080;C00080 HADHA
NAD	HADHB	NAD HADHB	Reactome &GEM	C00003	C00003 HADHB;HADHB C00003
NADH	HADHB	NADH HADHB	Reactome &GEM	C00004	HADHB C00004;C00004 HADHB
3-Oxotetradecanoyl-CoA	HADHB	3-Oxotetradecanoyl-CoA HADHB	Reactome&KEGG &GEM	C05261	HADHB C05261;C05261 HADHB
Hydrogen Ion	HADHB	Hydrogen Ion HADHB	Reactome &GEM	C00080	HADHB C00080;C00080 HADHB
Lauroyl-CoA	HADHA	Lauroyl-CoA HADHA	Reactome &GEM	C01832	HADHA C01832
Lauroyl-CoA	HADHB	Lauroyl-CoA HADHB	Reactome&KEGG &GEM	C01832	HADHB C01832;C01832 HADHB
Octanoyl-CoA	ACADM	Octanoyl-CoA ACADM	Reactome &GEM	C01944	C01944 ACADM;ACADM C01944
(2E)-Octenoyl-CoA	ACADM	(2E)-Octenoyl-CoA ACADM	Reactome &GEM	C05276	ACADM C05276;C05276 ACADM
(2E)-Octenoyl-CoA	ECHS1	(2E)-Octenoyl-CoA ECHS1	Reactome&KEGG &GEM	C05276	C05276 ECHS1;ECHS1 C05276
(S)-Hydroxyoctanoyl-CoA	ECHS1	(S)-Hydroxyoctanoyl-CoA ECHS1	Reactome&KEGG &GEM	C05266	ECHS1 C05266;C05266 ECHS1
(S)-Hydroxyoctanoyl-CoA	HADH	(S)-Hydroxyoctanoyl-CoA HADH	Reactome&KEGG &GEM	C05266	C05266 HADH;HADH C05266
3-Oxooctanoyl-CoA	HADH	3-Oxooctanoyl-CoA HADH	Reactome&KEGG &GEM	C05267	HADH C05267;C05267 HADH
3-Oxooctanoyl-CoA	HADHA	3-Oxooctanoyl-CoA HADHA	Reactome&KEGG &GEM	C05267	C05267 HADHA;HADHA C05267
Hexanoyl-CoA	HADHA	Hexanoyl-CoA HADHA	Reactome &GEM	C05270	HADHA C05270
3-Oxooctanoyl-CoA	HADHB	3-Oxooctanoyl-CoA HADHB	Reactome&KEGG &GEM	C05267	C05267 HADHB;HADHB C05267
Hexanoyl-CoA	HADHB	Hexanoyl-CoA HADHB	Reactome&KEGG &GEM	C05270	HADHB C05270;C05270 HADHB
FAD	ACADVL	FAD ACADVL	Reactome &GEM	C00016	C00016 ACADVL
Palmityl-CoA	ACADVL	Palmityl-CoA ACADVL	Reactome &GEM	C00154	C00154 ACADVL;ACADVL C00154
FADH	ACADVL	FADH ACADVL	Reactome &GEM	C01352	ACADVL C01352
(2E)-Hexadecenoyl-CoA	ACADVL	(2E)-Hexadecenoyl-CoA ACADVL	Reactome&KEGG &GEM	C05272	ACADVL C05272
(2E)-Hexadecenoyl-CoA	HADHA	(2E)-Hexadecenoyl-CoA HADHA	Reactome&KEGG &GEM	C05272	C05272 HADHA;HADHA C05272
(S)-3-Hydroxyhexadecanoyl-CoA	HADHA	(S)-3-Hydroxyhexadecanoyl-CoA HADHA	Reactome&KEGG &GEM	C05258	HADHA C05258;C05258 HADHA
(2E)-Hexadecenoyl-CoA	HADHB	(2E)-Hexadecenoyl-CoA HADHB	Reactome	C05272	C05272 HADHB
(S)-3-Hydroxyhexadecanoyl-CoA	HADHB	(S)-3-Hydroxyhexadecanoyl-CoA HADHB	Reactome	C05258	HADHB C05258;C05258 HADHB
3-Oxohexadecanoyl-CoA	HADHA	3-Oxohexadecanoyl-CoA HADHA	Reactome&KEGG &GEM	C05259	HADHA C05259;C05259 HADHA
3-Oxohexadecanoyl-CoA	HADHB	3-Oxohexadecanoyl-CoA HADHB	Reactome&KEGG &GEM	C05259	HADHB C05259;C05259 HADHB
Tetradecanoyl-CoA	HADHA	Tetradecanoyl-CoA HADHA	Reactome &GEM	C02593	HADHA C02593;C02593 HADHA
Tetradecanoyl-CoA	HADHB	Tetradecanoyl-CoA HADHB	Reactome&KEGG &GEM	C02593	HADHB C02593;C02593 HADHB
Oxygen	ALOX5	Oxygen ALOX5	Reactome&BRENDA &GEM	C00007	C00007 ALOX5;ALOX5 C00007
Oxygen	ALOX12	Oxygen ALOX12	Reactome&BRENDA &GEM	C00007	C00007 ALOX12;ALOX12 C00007
NADP	ALOX12	NADP ALOX12	Reactome &GEM	C00006	C00006 ALOX12;ALOX12 C00006
NADPH	ALOX12	NADPH ALOX12	Reactome &GEM	C00005	ALOX12 C00005;C00005 ALOX12
Oxygen	ALOX15	Oxygen ALOX15	Reactome&BRENDA &GEM	C00007	C00007 ALOX15
NADP	ALOX5	NADP ALOX5	Reactome &GEM	C00006	C00006 ALOX5;ALOX5 C00006
NADPH	ALOX5	NADPH ALOX5	Reactome &GEM	C00005	ALOX5 C00005;C00005 ALOX5
Glutathione	GSTM4	Glutathione GSTM4	Reactome&KEGG&BRENDA &GEM	C00051	C00051 GSTM4;GSTM4 C00051
Glutathione	LTC4S	Glutathione LTC4S	Reactome&BRENDA &GEM	C00051	C00051 LTC4S;LTC4S C00051
Oxygen	CYP2C8	Oxygen CYP2C8	Reactome &GEM	C00007	C00007 CYP2C8;CYP2C8 C00007
Hydrogen Ion	CYP2C8	Hydrogen Ion CYP2C8	Reactome &GEM	C00080	C00080 CYP2C8;CYP2C8 C00080
NADPH	CYP2C8	NADPH CYP2C8	Reactome &GEM	C00005	C00005 CYP2C8;CYP2C8 C00005
NADP	CYP2C8	NADP CYP2C8	Reactome &GEM	C00006	CYP2C8 C00006;C00006 CYP2C8
Water	CYP2C8	Water CYP2C8	Reactome &GEM	C00001	CYP2C8 C00001;C00001 CYP2C8
Oxygen	CYP2C9	Oxygen CYP2C9	Reactome&BRENDA &GEM	C00007	C00007 CYP2C9;CYP2C9 C00007
Hydrogen Ion	CYP2C9	Hydrogen Ion CYP2C9	Reactome &GEM	C00080	C00080 CYP2C9;CYP2C9 C00080
NADPH	CYP2C9	NADPH CYP2C9	Reactome &GEM	C00005	C00005 CYP2C9;CYP2C9 C00005
NADP	CYP2C9	NADP CYP2C9	Reactome &GEM	C00006	CYP2C9 C00006;C00006 CYP2C9
Water	CYP2C9	Water CYP2C9	Reactome&BRENDA &GEM	C00001	CYP2C9 C00001;C00001 CYP2C9
Oxygen	CYP2D6	Oxygen CYP2D6	Reactome&BRENDA &GEM	C00007	C00007 CYP2D6
Hydrogen Ion	CYP2D6	Hydrogen Ion CYP2D6	Reactome &GEM	C00080	C00080 CYP2D6;CYP2D6 C00080
NADPH	CYP2D6	NADPH CYP2D6	Reactome &GEM	C00005	C00005 CYP2D6;CYP2D6 C00005
NADP	CYP2D6	NADP CYP2D6	Reactome &GEM	C00006	CYP2D6 C00006;C00006 CYP2D6
Water	CYP2D6	Water CYP2D6	Reactome&BRENDA &GEM	C00001	CYP2D6 C00001;C00001 CYP2D6
Oxygen	CYP2E1	Oxygen CYP2E1	Reactome &GEM	C00007	C00007 CYP2E1;CYP2E1 C00007
Hydrogen Ion	CYP2E1	Hydrogen Ion CYP2E1	Reactome &GEM	C00080	C00080 CYP2E1;CYP2E1 C00080
NADPH	CYP2E1	NADPH CYP2E1	Reactome &GEM	C00005	C00005 CYP2E1;CYP2E1 C00005
NADP	CYP2E1	NADP CYP2E1	Reactome &GEM	C00006	CYP2E1 C00006;C00006 CYP2E1
Water	CYP2E1	Water CYP2E1	Reactome &GEM	C00001	CYP2E1 C00001;C00001 CYP2E1
Oxygen	CYP3A4	Oxygen CYP3A4	Reactome&BRENDA &GEM	C00007	C00007 CYP3A4;CYP3A4 C00007
Hydrogen Ion	CYP3A4	Hydrogen Ion CYP3A4	Reactome &GEM	C00080	C00080 CYP3A4;CYP3A4 C00080
NADPH	CYP3A4	NADPH CYP3A4	Reactome&BRENDA &GEM	C00005	C00005 CYP3A4;CYP3A4 C00005
NADP	CYP3A4	NADP CYP3A4	Reactome&BRENDA &GEM	C00006	CYP3A4 C00006;C00006 CYP3A4
Water	CYP3A4	Water CYP3A4	Reactome&BRENDA &GEM	C00001	CYP3A4 C00001;C00001 CYP3A4
Acetaminophen	CYP2E1	Acetaminophen CYP2E1	Reactome	C06804	C06804 CYP2E1
Hydrogen	CYP2E1	Hydrogen CYP2E1	Reactome	C00282	C00282 CYP2E1
Benzene	CYP2E1	Benzene CYP2E1	Reactome	C01407	C01407 CYP2E1
Phenol	CYP2E1	Phenol CYP2E1	Reactome	C00146	CYP2E1 C00146
Carbon tetrachloride	CYP2E1	Carbon tetrachloride CYP2E1	Reactome	C07561	C07561 CYP2E1
Cl-	CYP2E1	Cl- CYP2E1	Reactome	C00115	CYP2E1 C00115
Halothane	CYP2E1	Halothane CYP2E1	Reactome	C07515	C07515 CYP2E1
Ethanol	CYP2E1	Ethanol CYP2E1	Reactome &GEM	C00469	C00469 CYP2E1
Acetaldehyde	CYP2E1	Acetaldehyde CYP2E1	Reactome &GEM	C00084	CYP2E1 C00084
Vinyl chloride	CYP2E1	Vinyl chloride CYP2E1	Reactome	C06793	C06793 CYP2E1
Coenzyme A	ACSM2B	Coenzyme A ACSM2B	Reactome &GEM	C00010	C00010 ACSM2B;ACSM2B C00010
Adenosine triphosphate	ACSM2B	Adenosine triphosphate ACSM2B	Reactome &GEM	C00002	C00002 ACSM2B;ACSM2B C00002
Benzoic acid	ACSM2B	Benzoic acid ACSM2B	Reactome	C00180	C00180 ACSM2B
Pyrophosphate	ACSM2B	Pyrophosphate ACSM2B	Reactome &GEM	C00013	ACSM2B C00013;C00013 ACSM2B
Adenosine monophosphate	ACSM2B	Adenosine monophosphate ACSM2B	Reactome &GEM	C00020	ACSM2B C00020;C00020 ACSM2B
Benzoyl-CoA	ACSM2B	Benzoyl-CoA ACSM2B	Reactome	C00512	ACSM2B C00512
Coenzyme A	ACSM1	Coenzyme A ACSM1	Reactome &GEM	C00010	C00010 ACSM1;ACSM1 C00010
Adenosine triphosphate	ACSM1	Adenosine triphosphate ACSM1	Reactome &GEM	C00002	C00002 ACSM1;ACSM1 C00002
Benzoic acid	ACSM1	Benzoic acid ACSM1	Reactome	C00180	C00180 ACSM1
Pyrophosphate	ACSM1	Pyrophosphate ACSM1	Reactome &GEM	C00013	ACSM1 C00013;C00013 ACSM1
Adenosine monophosphate	ACSM1	Adenosine monophosphate ACSM1	Reactome &GEM	C00020	ACSM1 C00020;C00020 ACSM1
Benzoyl-CoA	ACSM1	Benzoyl-CoA ACSM1	Reactome	C00512	ACSM1 C00512
Glycine	GLYAT	Glycine GLYAT	Reactome&BRENDA &GEM	C00037	C00037 GLYAT;GLYAT C00037
Benzoyl-CoA	GLYAT	Benzoyl-CoA GLYAT	Reactome	C00512	C00512 GLYAT
Hippuric acid	GLYAT	Hippuric acid GLYAT	Reactome	C01586	GLYAT C01586
Coenzyme A	GLYAT	Coenzyme A GLYAT	Reactome&BRENDA &GEM	C00010	GLYAT C00010;C00010 GLYAT
Salicylic acid	ACSM2B	Salicylic acid ACSM2B	Reactome	C00805	C00805 ACSM2B
Salicyluric acid	GLYAT	Salicyluric acid GLYAT	Reactome	C07588	GLYAT C07588
Oxygen	CYP8B1	Oxygen CYP8B1	Reactome &GEM	C00007	C00007 CYP8B1
NADPH	CYP8B1	NADPH CYP8B1	Reactome &GEM	C00005	C00005 CYP8B1
Hydrogen Ion	CYP8B1	Hydrogen Ion CYP8B1	Reactome &GEM	C00080	C00080 CYP8B1
NADP	CYP8B1	NADP CYP8B1	Reactome &GEM	C00006	CYP8B1 C00006
Water	CYP8B1	Water CYP8B1	Reactome &GEM	C00001	CYP8B1 C00001
7a-Hydroxy-cholestene-3-one	CYP8B1	7a-Hydroxy-cholestene-3-one CYP8B1	Reactome&KEGG &GEM	C05455	C05455 CYP8B1
7a	12a-Dihydroxy-cholestene-3-one	CYP8B1	7a	12a-Dihydroxy-cholestene-3-one CYP8B1	Reactome &GEM	C05457	CYP8B1 C05457
Oxygen	CYP46A1	Oxygen CYP46A1	Reactome&BRENDA &GEM	C00007	C00007 CYP46A1
Hydrogen Ion	CYP46A1	Hydrogen Ion CYP46A1	Reactome&BRENDA &GEM	C00080	C00080 CYP46A1
Cholesterol	CYP46A1	Cholesterol CYP46A1	Reactome&BRENDA &GEM	C00187	C00187 CYP46A1;CYP46A1 C00187
NADPH	CYP46A1	NADPH CYP46A1	Reactome &GEM	C00005	C00005 CYP46A1
NADP	CYP46A1	NADP CYP46A1	Reactome &GEM	C00006	CYP46A1 C00006
24-Hydroxycholesterol	CYP46A1	24-Hydroxycholesterol CYP46A1	Reactome&KEGG &GEM	C13550	CYP46A1 C13550
Water	CYP46A1	Water CYP46A1	Reactome&BRENDA &GEM	C00001	CYP46A1 C00001
24-Hydroxycholesterol	CYP39A1	24-Hydroxycholesterol CYP39A1	Reactome&KEGG &GEM	C13550	C13550 CYP39A1
NADPH	CYP39A1	NADPH CYP39A1	Reactome &GEM	C00005	C00005 CYP39A1
Hydrogen Ion	CYP39A1	Hydrogen Ion CYP39A1	Reactome &GEM	C00080	C00080 CYP39A1
Oxygen	CYP39A1	Oxygen CYP39A1	Reactome &GEM	C00007	C00007 CYP39A1
Water	CYP39A1	Water CYP39A1	Reactome &GEM	C00001	CYP39A1 C00001
NADP	CYP39A1	NADP CYP39A1	Reactome &GEM	C00006	CYP39A1 C00006
NAD	HSD3B7	NAD HSD3B7	Reactome &GEM	C00003	C00003 HSD3B7;HSD3B7 C00003
NADH	HSD3B7	NADH HSD3B7	Reactome &GEM	C00004	HSD3B7 C00004;C00004 HSD3B7
Hydrogen Ion	HSD3B7	Hydrogen Ion HSD3B7	Reactome &GEM	C00080	HSD3B7 C00080;C00080 HSD3B7
Hydrogen Ion	AKR1D1	Hydrogen Ion AKR1D1	Reactome&BRENDA &GEM	C00080	C00080 AKR1D1;AKR1D1 C00080
NADPH	AKR1D1	NADPH AKR1D1	Reactome&BRENDA &GEM	C00005	C00005 AKR1D1;AKR1D1 C00005
NADP	AKR1D1	NADP AKR1D1	Reactome&BRENDA &GEM	C00006	AKR1D1 C00006;C00006 AKR1D1
Hydrogen Ion	AKR1C4	Hydrogen Ion AKR1C4	Reactome&BRENDA &GEM	C00080	C00080 AKR1C4;AKR1C4 C00080
NADPH	AKR1C4	NADPH AKR1C4	Reactome&BRENDA &GEM	C00005	C00005 AKR1C4;AKR1C4 C00005
NADP	AKR1C4	NADP AKR1C4	Reactome&BRENDA &GEM	C00006	AKR1C4 C00006;C00006 AKR1C4
Hydrogen Ion	CYP27A1	Hydrogen Ion CYP27A1	Reactome &GEM	C00080	C00080 CYP27A1;CYP27A1 C00080
Oxygen	CYP27A1	Oxygen CYP27A1	Reactome&BRENDA &GEM	C00007	C00007 CYP27A1;CYP27A1 C00007
NADPH	CYP27A1	NADPH CYP27A1	Reactome &GEM	C00005	C00005 CYP27A1;CYP27A1 C00005
NADP	CYP27A1	NADP CYP27A1	Reactome &GEM	C00006	CYP27A1 C00006;C00006 CYP27A1
Water	CYP27A1	Water CYP27A1	Reactome&BRENDA &GEM	C00001	CYP27A1 C00001;C00001 CYP27A1
Coenzyme A	SLC27A5	Coenzyme A SLC27A5	Reactome &GEM	C00010	C00010 SLC27A5;SLC27A5 C00010
Adenosine triphosphate	SLC27A5	Adenosine triphosphate SLC27A5	Reactome &GEM	C00002	C00002 SLC27A5;SLC27A5 C00002
Pyrophosphate	SLC27A5	Pyrophosphate SLC27A5	Reactome &GEM	C00013	SLC27A5 C00013;C00013 SLC27A5
Adenosine monophosphate	SLC27A5	Adenosine monophosphate SLC27A5	Reactome &GEM	C00020	SLC27A5 C00020;C00020 SLC27A5
Water	SLC27A5	Water SLC27A5	Reactome &GEM	C00001	SLC27A5 C00001;C00001 SLC27A5
Coenzyme A	SLC27A2	Coenzyme A SLC27A2	Reactome &GEM	C00010	C00010 SLC27A2;SLC27A2 C00010
Adenosine triphosphate	SLC27A2	Adenosine triphosphate SLC27A2	Reactome &GEM	C00002	C00002 SLC27A2;SLC27A2 C00002
Pyrophosphate	SLC27A2	Pyrophosphate SLC27A2	Reactome &GEM	C00013	SLC27A2 C00013;C00013 SLC27A2
Water	SLC27A2	Water SLC27A2	Reactome &GEM	C00001	SLC27A2 C00001;C00001 SLC27A2
Adenosine monophosphate	SLC27A2	Adenosine monophosphate SLC27A2	Reactome &GEM	C00020	SLC27A2 C00020;C00020 SLC27A2
Cholesterol	CYP27A1	Cholesterol CYP27A1	Reactome&KEGG&BRENDA &GEM	C00187	C00187 CYP27A1;CYP27A1 C00187
27-Hydroxycholesterol	CYP27A1	27-Hydroxycholesterol CYP27A1	Reactome&BRENDA &GEM	C06340	CYP27A1 C06340;C06340 CYP27A1
NADPH	CYP7B1	NADPH CYP7B1	Reactome&BRENDA &GEM	C00005	C00005 CYP7B1
27-Hydroxycholesterol	CYP7B1	27-Hydroxycholesterol CYP7B1	Reactome&BRENDA &GEM	C06340	C06340 CYP7B1
Hydrogen Ion	CYP7B1	Hydrogen Ion CYP7B1	Reactome&BRENDA &GEM	C00080	C00080 CYP7B1
Oxygen	CYP7B1	Oxygen CYP7B1	Reactome&BRENDA &GEM	C00007	C00007 CYP7B1
Water	CYP7B1	Water CYP7B1	Reactome&BRENDA &GEM	C00001	CYP7B1 C00001
NADP	CYP7B1	NADP CYP7B1	Reactome&BRENDA &GEM	C00006	CYP7B1 C00006
NADPH	RXRA	NADPH RXRA	Reactome	C00005	C00005 RXRA
27-Hydroxycholesterol	RXRA	27-Hydroxycholesterol RXRA	Reactome	C06340	C06340 RXRA
Hydrogen Ion	RXRA	Hydrogen Ion RXRA	Reactome	C00080	C00080 RXRA
Oxygen	RXRA	Oxygen RXRA	Reactome	C00007	C00007 RXRA
Water	RXRA	Water RXRA	Reactome	C00001	RXRA C00001
NADP	RXRA	NADP RXRA	Reactome	C00006	RXRA C00006
NADPH	NR1H4	NADPH NR1H4	Reactome	C00005	C00005 NR1H4
27-Hydroxycholesterol	NR1H4	27-Hydroxycholesterol NR1H4	Reactome	C06340	C06340 NR1H4
Hydrogen Ion	NR1H4	Hydrogen Ion NR1H4	Reactome	C00080	C00080 NR1H4
Oxygen	NR1H4	Oxygen NR1H4	Reactome	C00007	C00007 NR1H4
Water	NR1H4	Water NR1H4	Reactome	C00001	NR1H4 C00001
NADP	NR1H4	NADP NR1H4	Reactome	C00006	NR1H4 C00006
NADPH	NCOA1	NADPH NCOA1	Reactome	C00005	C00005 NCOA1
27-Hydroxycholesterol	NCOA1	27-Hydroxycholesterol NCOA1	Reactome	C06340	C06340 NCOA1
Hydrogen Ion	NCOA1	Hydrogen Ion NCOA1	Reactome &GEM	C00080	C00080 NCOA1;NCOA1 C00080
Oxygen	NCOA1	Oxygen NCOA1	Reactome	C00007	C00007 NCOA1
Water	NCOA1	Water NCOA1	Reactome	C00001	NCOA1 C00001
NADP	NCOA1	NADP NCOA1	Reactome	C00006	NCOA1 C00006
NADPH	NCOA2	NADPH NCOA2	Reactome	C00005	C00005 NCOA2
27-Hydroxycholesterol	NCOA2	27-Hydroxycholesterol NCOA2	Reactome	C06340	C06340 NCOA2
Hydrogen Ion	NCOA2	Hydrogen Ion NCOA2	Reactome	C00080	C00080 NCOA2
Oxygen	NCOA2	Oxygen NCOA2	Reactome	C00007	C00007 NCOA2
Water	NCOA2	Water NCOA2	Reactome	C00001	NCOA2 C00001
NADP	NCOA2	NADP NCOA2	Reactome	C00006	NCOA2 C00006
Cholesterol	CYP7A1	Cholesterol CYP7A1	Reactome&KEGG&BRENDA &GEM	C00187	C00187 CYP7A1;CYP7A1 C00187
NADPH	CYP7A1	NADPH CYP7A1	Reactome &GEM	C00005	C00005 CYP7A1;CYP7A1 C00005
Oxygen	CYP7A1	Oxygen CYP7A1	Reactome&BRENDA &GEM	C00007	C00007 CYP7A1;CYP7A1 C00007
Hydrogen Ion	CYP7A1	Hydrogen Ion CYP7A1	Reactome &GEM	C00080	C00080 CYP7A1;CYP7A1 C00080
Water	CYP7A1	Water CYP7A1	Reactome&BRENDA &GEM	C00001	CYP7A1 C00001;C00001 CYP7A1
7a-Hydroxycholesterol	CYP7A1	7a-Hydroxycholesterol CYP7A1	Reactome&KEGG&BRENDA &GEM	C03594	CYP7A1 C03594
NADP	CYP7A1	NADP CYP7A1	Reactome &GEM	C00006	CYP7A1 C00006;C00006 CYP7A1
Cholesterol	RXRA	Cholesterol RXRA	Reactome	C00187	C00187 RXRA
7a-Hydroxycholesterol	RXRA	7a-Hydroxycholesterol RXRA	Reactome	C03594	RXRA C03594
Cholesterol	NR1H4	Cholesterol NR1H4	Reactome	C00187	C00187 NR1H4
7a-Hydroxycholesterol	NR1H4	7a-Hydroxycholesterol NR1H4	Reactome	C03594	NR1H4 C03594
Cholesterol	NCOA1	Cholesterol NCOA1	Reactome	C00187	C00187 NCOA1
7a-Hydroxycholesterol	NCOA1	7a-Hydroxycholesterol NCOA1	Reactome	C03594	NCOA1 C03594
Cholesterol	NCOA2	Cholesterol NCOA2	Reactome	C00187	C00187 NCOA2
7a-Hydroxycholesterol	NCOA2	7a-Hydroxycholesterol NCOA2	Reactome	C03594	NCOA2 C03594
7a-Hydroxycholesterol	HSD3B7	7a-Hydroxycholesterol HSD3B7	Reactome&KEGG &GEM	C03594	C03594 HSD3B7
7a-Hydroxy-cholestene-3-one	HSD3B7	7a-Hydroxy-cholestene-3-one HSD3B7	Reactome&KEGG &GEM	C05455	HSD3B7 C05455;C05455 HSD3B7
7a	12a-Dihydroxy-cholestene-3-one	AKR1D1	7a	12a-Dihydroxy-cholestene-3-one AKR1D1	Reactome &GEM	C05457	C05457 AKR1D1
7a	12a-Dihydroxy-5b-cholestan-3-one	AKR1D1	7a	12a-Dihydroxy-5b-cholestan-3-one AKR1D1	Reactome&KEGG &GEM	C05453	AKR1D1 C05453
7a-Hydroxy-cholestene-3-one	AKR1D1	7a-Hydroxy-cholestene-3-one AKR1D1	Reactome&KEGG &GEM	C05455	C05455 AKR1D1
7a-Hydroxy-5b-cholestan-3-one	AKR1D1	7a-Hydroxy-5b-cholestan-3-one AKR1D1	Reactome&KEGG &GEM	C05451	AKR1D1 C05451
7a	12a-Dihydroxy-5b-cholestan-3-one	AKR1C4	7a	12a-Dihydroxy-5b-cholestan-3-one AKR1C4	Reactome&KEGG &GEM	C05453	C05453 AKR1C4
7a-Hydroxy-5b-cholestan-3-one	AKR1C4	7a-Hydroxy-5b-cholestan-3-one AKR1C4	Reactome&KEGG &GEM	C05451	C05451 AKR1C4
27-Deoxy-5b-cyprinol	CYP27A1	27-Deoxy-5b-cyprinol CYP27A1	Reactome &GEM	C05446	CYP27A1 C05446;C05446 CYP27A1
3a	7a	12a-Trihydroxy-5b-cholestan-26-al	CYP27A1	3a	7a	12a-Trihydroxy-5b-cholestan-26-al CYP27A1	Reactome &GEM	C01301	CYP27A1 C01301;C01301 CYP27A1
3a	7a	12a-Trihydroxy-5b-cholestanoic acid	CYP27A1	3a	7a	12a-Trihydroxy-5b-cholestanoic acid CYP27A1	Reactome&KEGG &GEM	C04722	CYP27A1 C04722;C04722 CYP27A1
3a	7a	12a-Trihydroxy-5b-cholestanoic acid	SLC27A2	3a	7a	12a-Trihydroxy-5b-cholestanoic acid SLC27A2	Reactome &GEM	C04722	C04722 SLC27A2;SLC27A2 C04722
25(R) THCA-CoA	SLC27A2	25(R) THCA-CoA SLC27A2	Reactome &GEM	C15613	SLC27A2 C15613
3a	7a	12a-Trihydroxy-5b-cholestanoic acid	SLC27A5	3a	7a	12a-Trihydroxy-5b-cholestanoic acid SLC27A5	Reactome&KEGG &GEM	C04722	C04722 SLC27A5;SLC27A5 C04722
25(R) THCA-CoA	SLC27A5	25(R) THCA-CoA SLC27A5	Reactome&KEGG &GEM	C15613	SLC27A5 C15613
25(R) THCA-CoA	AMACR	25(R) THCA-CoA AMACR	Reactome&KEGG &GEM	C15613	C15613 AMACR
25(S) THCA-CoA	AMACR	25(S) THCA-CoA AMACR	Reactome	C04760	AMACR C04760
Oxygen	ACOX2	Oxygen ACOX2	Reactome &GEM	C00007	C00007 ACOX2
25(S) THCA-CoA	ACOX2	25(S) THCA-CoA ACOX2	Reactome	C04760	C04760 ACOX2
3a	7a	12a-Trihydroxy-5b-cholest-24-enoyl-CoA	ACOX2	3a	7a	12a-Trihydroxy-5b-cholest-24-enoyl-CoA ACOX2	Reactome&KEGG	C05460	ACOX2 C05460
Hydrogen peroxide	ACOX2	Hydrogen peroxide ACOX2	Reactome &GEM	C00027	ACOX2 C00027
3a	7a	12a-Trihydroxy-5b-cholest-24-enoyl-CoA	HSD17B4	3a	7a	12a-Trihydroxy-5b-cholest-24-enoyl-CoA HSD17B4	Reactome&KEGG &GEM	C05460	C05460 HSD17B4
NAD	HSD17B4	NAD HSD17B4	Reactome &GEM	C00003	C00003 HSD17B4;HSD17B4 C00003
3a	7a	12a-Trihydroxy-5b-24-oxocholestanoyl-CoA	HSD17B4	3a	7a	12a-Trihydroxy-5b-24-oxocholestanoyl-CoA HSD17B4	Reactome&KEGG &GEM	C05467	HSD17B4 C05467;C05467 HSD17B4
Hydrogen Ion	HSD17B4	Hydrogen Ion HSD17B4	Reactome &GEM	C00080	HSD17B4 C00080;C00080 HSD17B4
NADH	HSD17B4	NADH HSD17B4	Reactome &GEM	C00004	HSD17B4 C00004;C00004 HSD17B4
Coenzyme A	SCP2	Coenzyme A SCP2	Reactome &GEM	C00010	C00010 SCP2;SCP2 C00010
3a	7a	12a-Trihydroxy-5b-24-oxocholestanoyl-CoA	SCP2	3a	7a	12a-Trihydroxy-5b-24-oxocholestanoyl-CoA SCP2	Reactome&KEGG &GEM	C05467	C05467 SCP2
Propionyl-CoA	SCP2	Propionyl-CoA SCP2	Reactome &GEM	C00100	SCP2 C00100;C00100 SCP2
Coenzyme A	ACOT8	Coenzyme A ACOT8	Reactome &GEM	C00010	ACOT8 C00010;C00010 ACOT8
Glycine	BAAT	Glycine BAAT	Reactome&BRENDA &GEM	C00037	C00037 BAAT;BAAT C00037
Taurine	BAAT	Taurine BAAT	Reactome&KEGG&BRENDA &GEM	C00245	C00245 BAAT;BAAT C00245
Coenzyme A	BAAT	Coenzyme A BAAT	Reactome&BRENDA &GEM	C00010	BAAT C00010;C00010 BAAT
Glycocholic acid	BAAT	Glycocholic acid BAAT	Reactome&BRENDA &GEM	C01921	BAAT C01921
Taurocholic acid	BAAT	Taurocholic acid BAAT	Reactome&BRENDA &GEM	C05122	BAAT C05122
Chenodeoxycholic acid glycine conjugate	BAAT	Chenodeoxycholic acid glycine conjugate BAAT	Reactome &GEM	C05466	BAAT C05466
taurochenodeoxycholate	BAAT	taurochenodeoxycholate BAAT	Reactome &GEM	C05465	BAAT C05465
Glycocholic acid	ABCB11	Glycocholic acid ABCB11	Reactome &GEM	C01921	C01921 ABCB11;ABCB11 C01921
Chenodeoxycholic acid glycine conjugate	ABCB11	Chenodeoxycholic acid glycine conjugate ABCB11	Reactome &GEM	C05466	C05466 ABCB11;ABCB11 C05466
Taurocholic acid	ABCB11	Taurocholic acid ABCB11	Reactome &GEM	C05122	C05122 ABCB11;ABCB11 C05122
taurochenodeoxycholate	ABCB11	taurochenodeoxycholate ABCB11	Reactome &GEM	C05465	C05465 ABCB11;ABCB11 C05465
Adenosine triphosphate	ABCB11	Adenosine triphosphate ABCB11	Reactome &GEM	C00002	C00002 ABCB11
Water	ABCB11	Water ABCB11	Reactome &GEM	C00001	C00001 ABCB11
Phosphate	ABCB11	Phosphate ABCB11	Reactome &GEM	C00009	ABCB11 C00009
ADP	ABCB11	ADP ABCB11	Reactome &GEM	C00008	ABCB11 C00008
Uridine diphosphategalactose	B4GALT7	Uridine diphosphategalactose B4GALT7	Reactome&BRENDA &GEM	C00052	C00052 B4GALT7
Uridine diphosphategalactose	B3GALT6	Uridine diphosphategalactose B3GALT6	Reactome&BRENDA &GEM	C00052	C00052 B3GALT6
Uridine diphosphate glucuronic acid	B3GAT1	Uridine diphosphate glucuronic acid B3GAT1	Reactome &GEM	C00167	C00167 B3GAT1
Uridine diphosphate glucuronic acid	B3GAT2	Uridine diphosphate glucuronic acid B3GAT2	Reactome &GEM	C00167	C00167 B3GAT2
Uridine diphosphate glucuronic acid	B3GAT3	Uridine diphosphate glucuronic acid B3GAT3	Reactome &GEM	C00167	C00167 B3GAT3
Water	PLA2G6	Water PLA2G6	Reactome&BRENDA &GEM	C00001	C00001 PLA2G6
Carboxylate	PLA2G6	Carboxylate PLA2G6	Reactome	C00060	PLA2G6 C00060
Monolysocardiolipin	PLA2G6	Monolysocardiolipin PLA2G6	Reactome	C18129	PLA2G6 C18129
Monolysocardiolipin	TAZ	Monolysocardiolipin TAZ	Reactome	C18129	C18129 TAZ;TAZ C18129
PC(16:0/16:0)	TAZ	PC(16:0/16:0) TAZ	Reactome	C00157	C00157 TAZ;TAZ C00157
1-Acyl-sn-glycero-3-phosphoethanolamine	TAZ	1-Acyl-sn-glycero-3-phosphoethanolamine TAZ	Reactome	C04438	TAZ C04438;C04438 TAZ
Monolysocardiolipin	HADHA	Monolysocardiolipin HADHA	Reactome	C18129	C18129 HADHA
Monolysocardiolipin	HADHB	Monolysocardiolipin HADHB	Reactome	C18129	C18129 HADHB
Monolysocardiolipin	LCLAT1	Monolysocardiolipin LCLAT1	Reactome	C18129	C18129 LCLAT1;LCLAT1 C18129
Coenzyme A	LCLAT1	Coenzyme A LCLAT1	Reactome &GEM	C00010	LCLAT1 C00010;C00010 LCLAT1
Monolysocardiolipin	PLA2G4A	Monolysocardiolipin PLA2G4A	Reactome	C18129	C18129 PLA2G4A
Water	PLA2G4A	Water PLA2G4A	Reactome&BRENDA &GEM	C00001	C00001 PLA2G4A
Carboxylate	PLA2G4A	Carboxylate PLA2G4A	Reactome	C00060	PLA2G4A C00060
Water	PNPLA2	Water PNPLA2	Reactome &GEM	C00001	C00001 PNPLA2
DG(16:0/16:0/0:0)	PNPLA2	DG(16:0/16:0/0:0) PNPLA2	Reactome	C00165	PNPLA2 C00165;C00165 PNPLA2
Carboxylate	PNPLA2	Carboxylate PNPLA2	Reactome	C00060	PNPLA2 C00060
Water	PNPLA3	Water PNPLA3	Reactome &GEM	C00001	C00001 PNPLA3
DG(16:0/16:0/0:0)	PNPLA3	DG(16:0/16:0/0:0) PNPLA3	Reactome	C00165	PNPLA3 C00165;C00165 PNPLA3
Carboxylate	PNPLA3	Carboxylate PNPLA3	Reactome	C00060	PNPLA3 C00060
DG(16:0/16:0/0:0)	DGAT2L6	DG(16:0/16:0/0:0) DGAT2L6	Reactome	C00165	C00165 DGAT2L6
Coenzyme A	DGAT2L6	Coenzyme A DGAT2L6	Reactome&BRENDA &GEM	C00010	DGAT2L6 C00010;C00010 DGAT2L6
DG(16:0/16:0/0:0)	DGAT2L7P	DG(16:0/16:0/0:0) DGAT2L7P	Reactome	C00165	C00165 DGAT2L7P
Coenzyme A	DGAT2L7P	Coenzyme A DGAT2L7P	Reactome	C00010	DGAT2L7P C00010
DG(16:0/16:0/0:0)	DGAT1	DG(16:0/16:0/0:0) DGAT1	Reactome	C00165	C00165 DGAT1
Coenzyme A	DGAT1	Coenzyme A DGAT1	Reactome &GEM	C00010	DGAT1 C00010;C00010 DGAT1
DG(16:0/16:0/0:0)	DGAT2	DG(16:0/16:0/0:0) DGAT2	Reactome	C00165	C00165 DGAT2
Coenzyme A	DGAT2	Coenzyme A DGAT2	Reactome &GEM	C00010	DGAT2 C00010;C00010 DGAT2
DG(16:0/16:0/0:0)	AWAT2	DG(16:0/16:0/0:0) AWAT2	Reactome	C00165	AWAT2 C00165
Coenzyme A	AWAT2	Coenzyme A AWAT2	Reactome&BRENDA &GEM	C00010	AWAT2 C00010;C00010 AWAT2
Glycerol	PNPLA2	Glycerol PNPLA2	Reactome	C00116	PNPLA2 C00116
Glycerol	PNPLA3	Glycerol PNPLA3	Reactome	C00116	PNPLA3 C00116
Water	MGLL	Water MGLL	Reactome&BRENDA &GEM	C00001	C00001 MGLL
Glycerol	MGLL	Glycerol MGLL	Reactome&KEGG&BRENDA &GEM	C00116	MGLL C00116
Fatty acid	MGLL	Fatty acid MGLL	Reactome&KEGG &GEM	C00162	MGLL C00162;C00162 MGLL
PC(16:0/16:0)	PLA2G4A	PC(16:0/16:0) PLA2G4A	Reactome&KEGG&BRENDA &GEM	C00157	C00157 PLA2G4A;PLA2G4A C00157
PC(16:0/16:0)	PLA2G4B	PC(16:0/16:0) PLA2G4B	Reactome&KEGG &GEM	C00157	C00157 PLA2G4B;PLA2G4B C00157
Water	PLA2G4B	Water PLA2G4B	Reactome &GEM	C00001	C00001 PLA2G4B
Carboxylate	PLA2G4B	Carboxylate PLA2G4B	Reactome	C00060	PLA2G4B C00060
PC(16:0/16:0)	PLA2G4D	PC(16:0/16:0) PLA2G4D	Reactome&KEGG &GEM	C00157	C00157 PLA2G4D;PLA2G4D C00157
Water	PLA2G4D	Water PLA2G4D	Reactome &GEM	C00001	C00001 PLA2G4D
Carboxylate	PLA2G4D	Carboxylate PLA2G4D	Reactome	C00060	PLA2G4D C00060
PC(16:0/16:0)	PLA2G4F	PC(16:0/16:0) PLA2G4F	Reactome&KEGG &GEM	C00157	C00157 PLA2G4F;PLA2G4F C00157
Water	PLA2G4F	Water PLA2G4F	Reactome &GEM	C00001	C00001 PLA2G4F
Carboxylate	PLA2G4F	Carboxylate PLA2G4F	Reactome	C00060	PLA2G4F C00060
PC(16:0/16:0)	PLA2G6	PC(16:0/16:0) PLA2G6	Reactome&KEGG&BRENDA &GEM	C00157	C00157 PLA2G6;PLA2G6 C00157
PC(16:0/16:0)	PLAAT3	PC(16:0/16:0) PLAAT3	Reactome	C00157	C00157 PLAAT3
Water	PLAAT3	Water PLAAT3	Reactome	C00001	C00001 PLAAT3
Carboxylate	PLAAT3	Carboxylate PLAAT3	Reactome	C00060	PLAAT3 C00060
PC(16:0/16:0)	PLBD1	PC(16:0/16:0) PLBD1	Reactome	C00157	C00157 PLBD1
Water	PLBD1	Water PLBD1	Reactome&BRENDA	C00001	C00001 PLBD1
Carboxylate	PLBD1	Carboxylate PLBD1	Reactome	C00060	PLBD1 C00060
PC(16:0/16:0)	PLA2G4C	PC(16:0/16:0) PLA2G4C	Reactome&KEGG &GEM	C00157	C00157 PLA2G4C;PLA2G4C C00157
Water	PLA2G4C	Water PLA2G4C	Reactome &GEM	C00001	C00001 PLA2G4C
Carboxylate	PLA2G4C	Carboxylate PLA2G4C	Reactome	C00060	PLA2G4C C00060
PC(16:0/16:0)	PNPLA8	PC(16:0/16:0) PNPLA8	Reactome	C00157	C00157 PNPLA8
Water	PNPLA8	Water PNPLA8	Reactome &GEM	C00001	C00001 PNPLA8
Carboxylate	PNPLA8	Carboxylate PNPLA8	Reactome	C00060	PNPLA8 C00060
PC(16:0/16:0)	PLA2G2A	PC(16:0/16:0) PLA2G2A	Reactome&KEGG&BRENDA &GEM	C00157	C00157 PLA2G2A;PLA2G2A C00157
Water	PLA2G2A	Water PLA2G2A	Reactome&BRENDA &GEM	C00001	C00001 PLA2G2A
Carboxylate	PLA2G2A	Carboxylate PLA2G2A	Reactome	C00060	PLA2G2A C00060
Coenzyme A	LPCAT1	Coenzyme A LPCAT1	Reactome&BRENDA &GEM	C00010	LPCAT1 C00010;C00010 LPCAT1
PC(16:0/16:0)	LPCAT1	PC(16:0/16:0) LPCAT1	Reactome&KEGG &GEM	C00157	LPCAT1 C00157;C00157 LPCAT1
Coenzyme A	LPCAT2	Coenzyme A LPCAT2	Reactome&BRENDA &GEM	C00010	LPCAT2 C00010;C00010 LPCAT2
PC(16:0/16:0)	LPCAT2	PC(16:0/16:0) LPCAT2	Reactome&KEGG &GEM	C00157	LPCAT2 C00157;C00157 LPCAT2
Coenzyme A	LPCAT3	Coenzyme A LPCAT3	Reactome &GEM	C00010	LPCAT3 C00010;C00010 LPCAT3
PC(16:0/16:0)	LPCAT3	PC(16:0/16:0) LPCAT3	Reactome&KEGG &GEM	C00157	LPCAT3 C00157;C00157 LPCAT3
Coenzyme A	LPCAT4	Coenzyme A LPCAT4	Reactome&BRENDA &GEM	C00010	LPCAT4 C00010;C00010 LPCAT4
PC(16:0/16:0)	LPCAT4	PC(16:0/16:0) LPCAT4	Reactome&KEGG &GEM	C00157	LPCAT4 C00157;C00157 LPCAT4
Coenzyme A	MBOAT2	Coenzyme A MBOAT2	Reactome&BRENDA &GEM	C00010	MBOAT2 C00010;C00010 MBOAT2
PC(16:0/16:0)	MBOAT2	PC(16:0/16:0) MBOAT2	Reactome	C00157	MBOAT2 C00157
PC(16:0/16:0)	PLA2G4E	PC(16:0/16:0) PLA2G4E	Reactome&KEGG &GEM	C00157	C00157 PLA2G4E;PLA2G4E C00157
Water	PLA2G4E	Water PLA2G4E	Reactome &GEM	C00001	C00001 PLA2G4E
Carboxylate	PLA2G4E	Carboxylate PLA2G4E	Reactome	C00060	PLA2G4E C00060
Water	PLA2G1B	Water PLA2G1B	Reactome &GEM	C00001	C00001 PLA2G1B
PC(16:0/16:0)	PLA2G1B	PC(16:0/16:0) PLA2G1B	Reactome&KEGG &GEM	C00157	C00157 PLA2G1B;PLA2G1B C00157
Carboxylate	PLA2G1B	Carboxylate PLA2G1B	Reactome	C00060	PLA2G1B C00060
Water	PLA2G2D	Water PLA2G2D	Reactome&BRENDA &GEM	C00001	C00001 PLA2G2D
PC(16:0/16:0)	PLA2G2D	PC(16:0/16:0) PLA2G2D	Reactome&KEGG&BRENDA &GEM	C00157	C00157 PLA2G2D;PLA2G2D C00157
Carboxylate	PLA2G2D	Carboxylate PLA2G2D	Reactome	C00060	PLA2G2D C00060
Water	PLA2G2E	Water PLA2G2E	Reactome &GEM	C00001	C00001 PLA2G2E
PC(16:0/16:0)	PLA2G2E	PC(16:0/16:0) PLA2G2E	Reactome&KEGG &GEM	C00157	C00157 PLA2G2E;PLA2G2E C00157
Carboxylate	PLA2G2E	Carboxylate PLA2G2E	Reactome	C00060	PLA2G2E C00060
Water	PLA2G2F	Water PLA2G2F	Reactome &GEM	C00001	C00001 PLA2G2F
PC(16:0/16:0)	PLA2G2F	PC(16:0/16:0) PLA2G2F	Reactome&KEGG &GEM	C00157	C00157 PLA2G2F;PLA2G2F C00157
Carboxylate	PLA2G2F	Carboxylate PLA2G2F	Reactome	C00060	PLA2G2F C00060
Water	PLA2G3	Water PLA2G3	Reactome &GEM	C00001	C00001 PLA2G3
PC(16:0/16:0)	PLA2G3	PC(16:0/16:0) PLA2G3	Reactome&KEGG &GEM	C00157	C00157 PLA2G3;PLA2G3 C00157
Carboxylate	PLA2G3	Carboxylate PLA2G3	Reactome	C00060	PLA2G3 C00060
Water	PLA2G5	Water PLA2G5	Reactome &GEM	C00001	C00001 PLA2G5
PC(16:0/16:0)	PLA2G5	PC(16:0/16:0) PLA2G5	Reactome&KEGG &GEM	C00157	C00157 PLA2G5;PLA2G5 C00157
Carboxylate	PLA2G5	Carboxylate PLA2G5	Reactome	C00060	PLA2G5 C00060
Water	PLA2G10	Water PLA2G10	Reactome&BRENDA &GEM	C00001	C00001 PLA2G10
PC(16:0/16:0)	PLA2G10	PC(16:0/16:0) PLA2G10	Reactome&KEGG&BRENDA &GEM	C00157	C00157 PLA2G10;PLA2G10 C00157
Carboxylate	PLA2G10	Carboxylate PLA2G10	Reactome	C00060	PLA2G10 C00060
Water	PLA2G12A	Water PLA2G12A	Reactome &GEM	C00001	C00001 PLA2G12A
PC(16:0/16:0)	PLA2G12A	PC(16:0/16:0) PLA2G12A	Reactome&KEGG &GEM	C00157	C00157 PLA2G12A;PLA2G12A C00157
Carboxylate	PLA2G12A	Carboxylate PLA2G12A	Reactome	C00060	PLA2G12A C00060
Water	PLA2R1	Water PLA2R1	Reactome	C00001	C00001 PLA2R1
PC(16:0/16:0)	PLA2R1	PC(16:0/16:0) PLA2R1	Reactome	C00157	C00157 PLA2R1
Carboxylate	PLA2R1	Carboxylate PLA2R1	Reactome	C00060	PLA2R1 C00060
PC(16:0/16:0)	PLB1	PC(16:0/16:0) PLB1	Reactome&KEGG &GEM	C00157	C00157 PLB1;PLB1 C00157
Water	PLB1	Water PLB1	Reactome &GEM	C00001	C00001 PLB1
Carboxylate	PLB1	Carboxylate PLB1	Reactome	C00060	PLB1 C00060
Water	TMEM86B	Water TMEM86B	Reactome	C00001	C00001 TMEM86B
1-Acyl-sn-glycero-3-phosphoethanolamine	PLA2G4A	1-Acyl-sn-glycero-3-phosphoethanolamine PLA2G4A	Reactome&KEGG &GEM	C04438	PLA2G4A C04438;C04438 PLA2G4A
1-Acyl-sn-glycero-3-phosphoethanolamine	PLA2G4B	1-Acyl-sn-glycero-3-phosphoethanolamine PLA2G4B	Reactome&KEGG &GEM	C04438	PLA2G4B C04438
1-Acyl-sn-glycero-3-phosphoethanolamine	PLA2G4D	1-Acyl-sn-glycero-3-phosphoethanolamine PLA2G4D	Reactome&KEGG &GEM	C04438	PLA2G4D C04438
1-Acyl-sn-glycero-3-phosphoethanolamine	PLA2G4E	1-Acyl-sn-glycero-3-phosphoethanolamine PLA2G4E	Reactome&KEGG &GEM	C04438	PLA2G4E C04438
1-Acyl-sn-glycero-3-phosphoethanolamine	PLA2G4F	1-Acyl-sn-glycero-3-phosphoethanolamine PLA2G4F	Reactome&KEGG &GEM	C04438	PLA2G4F C04438
1-Acyl-sn-glycero-3-phosphoethanolamine	PLA2G6	1-Acyl-sn-glycero-3-phosphoethanolamine PLA2G6	Reactome&KEGG &GEM	C04438	PLA2G6 C04438
1-Acyl-sn-glycero-3-phosphoethanolamine	PLAAT3	1-Acyl-sn-glycero-3-phosphoethanolamine PLAAT3	Reactome	C04438	PLAAT3 C04438
1-Acyl-sn-glycero-3-phosphoethanolamine	PLBD1	1-Acyl-sn-glycero-3-phosphoethanolamine PLBD1	Reactome	C04438	PLBD1 C04438
1-Acyl-sn-glycero-3-phosphoethanolamine	PNPLA8	1-Acyl-sn-glycero-3-phosphoethanolamine PNPLA8	Reactome &GEM	C04438	PNPLA8 C04438;C04438 PNPLA8
1-Acyl-sn-glycero-3-phosphoethanolamine	PLA2G2A	1-Acyl-sn-glycero-3-phosphoethanolamine PLA2G2A	Reactome&KEGG &GEM	C04438	PLA2G2A C04438
1-Acyl-sn-glycero-3-phosphoethanolamine	MBOAT1	1-Acyl-sn-glycero-3-phosphoethanolamine MBOAT1	Reactome&KEGG	C04438	C04438 MBOAT1
Coenzyme A	MBOAT1	Coenzyme A MBOAT1	Reactome &GEM	C00010	MBOAT1 C00010;C00010 MBOAT1
1-Acyl-sn-glycero-3-phosphoethanolamine	MBOAT2	1-Acyl-sn-glycero-3-phosphoethanolamine MBOAT2	Reactome&KEGG	C04438	C04438 MBOAT2
1-Acyl-sn-glycero-3-phosphoethanolamine	LPCAT3	1-Acyl-sn-glycero-3-phosphoethanolamine LPCAT3	Reactome&KEGG &GEM	C04438	C04438 LPCAT3
1-Acyl-sn-glycero-3-phosphoethanolamine	LPCAT4	1-Acyl-sn-glycero-3-phosphoethanolamine LPCAT4	Reactome&KEGG &GEM	C04438	C04438 LPCAT4
2-Acyl-sn-glycero-3-phosphoethanolamine	PLA2G4A	2-Acyl-sn-glycero-3-phosphoethanolamine PLA2G4A	Reactome	C05973	PLA2G4A C05973
2-Acyl-sn-glycero-3-phosphoethanolamine	PLA2G4D	2-Acyl-sn-glycero-3-phosphoethanolamine PLA2G4D	Reactome	C05973	PLA2G4D C05973
2-Acyl-sn-glycero-3-phosphoethanolamine	PLA2G4E	2-Acyl-sn-glycero-3-phosphoethanolamine PLA2G4E	Reactome	C05973	PLA2G4E C05973
2-Acyl-sn-glycero-3-phosphoethanolamine	PLA2G4F	2-Acyl-sn-glycero-3-phosphoethanolamine PLA2G4F	Reactome	C05973	PLA2G4F C05973
2-Acyl-sn-glycero-3-phosphoethanolamine	PLA2G4C	2-Acyl-sn-glycero-3-phosphoethanolamine PLA2G4C	Reactome	C05973	PLA2G4C C05973;C05973 PLA2G4C
2-Acyl-sn-glycero-3-phosphoethanolamine	MBOAT1	2-Acyl-sn-glycero-3-phosphoethanolamine MBOAT1	Reactome	C05973	C05973 MBOAT1
2-Acyl-sn-glycero-3-phosphoethanolamine	MBOAT2	2-Acyl-sn-glycero-3-phosphoethanolamine MBOAT2	Reactome	C05973	C05973 MBOAT2
2-Acyl-sn-glycero-3-phosphoethanolamine	LPCAT3	2-Acyl-sn-glycero-3-phosphoethanolamine LPCAT3	Reactome	C05973	C05973 LPCAT3
2-Acyl-sn-glycero-3-phosphoethanolamine	LPCAT4	2-Acyl-sn-glycero-3-phosphoethanolamine LPCAT4	Reactome	C05973	C05973 LPCAT4
1-Acyl-sn-glycero-3-phosphoethanolamine	PLA2G1B	1-Acyl-sn-glycero-3-phosphoethanolamine PLA2G1B	Reactome&KEGG &GEM	C04438	PLA2G1B C04438
1-Acyl-sn-glycero-3-phosphoethanolamine	PLA2G2D	1-Acyl-sn-glycero-3-phosphoethanolamine PLA2G2D	Reactome&KEGG &GEM	C04438	PLA2G2D C04438
1-Acyl-sn-glycero-3-phosphoethanolamine	PLA2G2E	1-Acyl-sn-glycero-3-phosphoethanolamine PLA2G2E	Reactome&KEGG &GEM	C04438	PLA2G2E C04438
1-Acyl-sn-glycero-3-phosphoethanolamine	PLA2G2F	1-Acyl-sn-glycero-3-phosphoethanolamine PLA2G2F	Reactome&KEGG &GEM	C04438	PLA2G2F C04438
1-Acyl-sn-glycero-3-phosphoethanolamine	PLA2G3	1-Acyl-sn-glycero-3-phosphoethanolamine PLA2G3	Reactome&KEGG &GEM	C04438	PLA2G3 C04438
1-Acyl-sn-glycero-3-phosphoethanolamine	PLA2G5	1-Acyl-sn-glycero-3-phosphoethanolamine PLA2G5	Reactome&KEGG &GEM	C04438	PLA2G5 C04438
1-Acyl-sn-glycero-3-phosphoethanolamine	PLA2G10	1-Acyl-sn-glycero-3-phosphoethanolamine PLA2G10	Reactome&KEGG &GEM	C04438	PLA2G10 C04438
1-Acyl-sn-glycero-3-phosphoethanolamine	PLA2G12A	1-Acyl-sn-glycero-3-phosphoethanolamine PLA2G12A	Reactome&KEGG &GEM	C04438	PLA2G12A C04438
1-Acyl-sn-glycero-3-phosphoethanolamine	PLA2R1	1-Acyl-sn-glycero-3-phosphoethanolamine PLA2R1	Reactome	C04438	PLA2R1 C04438
PC(16:0/16:0)	PLAAT2	PC(16:0/16:0) PLAAT2	Reactome	C00157	C00157 PLAAT2
PC(16:0/16:0)	PLAAT4	PC(16:0/16:0) PLAAT4	Reactome	C00157	C00157 PLAAT4
Water	ABHD4	Water ABHD4	Reactome	C00001	C00001 ABHD4
1-Acyl-sn-glycero-3-phosphoglycerol	PLA2G4A	1-Acyl-sn-glycero-3-phosphoglycerol PLA2G4A	Reactome	C18126	PLA2G4A C18126
1-Acyl-sn-glycero-3-phosphoglycerol	PLA2G4B	1-Acyl-sn-glycero-3-phosphoglycerol PLA2G4B	Reactome	C18126	PLA2G4B C18126
1-Acyl-sn-glycero-3-phosphoglycerol	PLA2G4D	1-Acyl-sn-glycero-3-phosphoglycerol PLA2G4D	Reactome	C18126	PLA2G4D C18126
1-Acyl-sn-glycero-3-phosphoglycerol	PLA2G2F	1-Acyl-sn-glycero-3-phosphoglycerol PLA2G2F	Reactome	C18126	PLA2G2F C18126
1-Acyl-sn-glycero-3-phosphoglycerol	PLA2G2A	1-Acyl-sn-glycero-3-phosphoglycerol PLA2G2A	Reactome	C18126	PLA2G2A C18126
1-Acyl-sn-glycero-3-phosphoglycerol	LPCAT1	1-Acyl-sn-glycero-3-phosphoglycerol LPCAT1	Reactome	C18126	C18126 LPCAT1
1-Acyl-sn-glycero-3-phosphoglycerol	LPCAT4	1-Acyl-sn-glycero-3-phosphoglycerol LPCAT4	Reactome	C18126	C18126 LPCAT4
1-Acyl-sn-glycero-3-phosphoglycerol	LPGAT1	1-Acyl-sn-glycero-3-phosphoglycerol LPGAT1	Reactome	C18126	C18126 LPGAT1
Coenzyme A	LPGAT1	Coenzyme A LPGAT1	Reactome &GEM	C00010	LPGAT1 C00010;C00010 LPGAT1
1-Acyl-sn-glycero-3-phosphoglycerol	CRLS1	1-Acyl-sn-glycero-3-phosphoglycerol CRLS1	Reactome	C18126	C18126 CRLS1
Coenzyme A	CRLS1	Coenzyme A CRLS1	Reactome	C00010	CRLS1 C00010
1-Acyl-sn-glycero-3-phosphoglycerol	PLA2G1B	1-Acyl-sn-glycero-3-phosphoglycerol PLA2G1B	Reactome	C18126	PLA2G1B C18126
1-Acyl-sn-glycero-3-phosphoglycerol	PLA2G2D	1-Acyl-sn-glycero-3-phosphoglycerol PLA2G2D	Reactome	C18126	PLA2G2D C18126
1-Acyl-sn-glycero-3-phosphoglycerol	PLA2G2E	1-Acyl-sn-glycero-3-phosphoglycerol PLA2G2E	Reactome	C18126	PLA2G2E C18126
1-Acyl-sn-glycero-3-phosphoglycerol	PLA2G3	1-Acyl-sn-glycero-3-phosphoglycerol PLA2G3	Reactome	C18126	PLA2G3 C18126
1-Acyl-sn-glycero-3-phosphoglycerol	PLA2G5	1-Acyl-sn-glycero-3-phosphoglycerol PLA2G5	Reactome	C18126	PLA2G5 C18126
1-Acyl-sn-glycero-3-phosphoglycerol	PLA2G10	1-Acyl-sn-glycero-3-phosphoglycerol PLA2G10	Reactome	C18126	PLA2G10 C18126
1-Acyl-sn-glycero-3-phosphoglycerol	PLA2G12A	1-Acyl-sn-glycero-3-phosphoglycerol PLA2G12A	Reactome	C18126	PLA2G12A C18126
1-Acyl-sn-glycero-3-phosphoglycerol	PLA2R1	1-Acyl-sn-glycero-3-phosphoglycerol PLA2R1	Reactome	C18126	PLA2R1 C18126
1-Phosphatidyl-D-myo-inositol	PLA2G4A	1-Phosphatidyl-D-myo-inositol PLA2G4A	Reactome	C01194	C01194 PLA2G4A
1-Acylglycerophosphoinositol	PLA2G4A	1-Acylglycerophosphoinositol PLA2G4A	Reactome	C03819	PLA2G4A C03819
1-Phosphatidyl-D-myo-inositol	PLA2G4D	1-Phosphatidyl-D-myo-inositol PLA2G4D	Reactome	C01194	C01194 PLA2G4D
1-Acylglycerophosphoinositol	PLA2G4D	1-Acylglycerophosphoinositol PLA2G4D	Reactome	C03819	PLA2G4D C03819
1-Phosphatidyl-D-myo-inositol	PLA2G4F	1-Phosphatidyl-D-myo-inositol PLA2G4F	Reactome	C01194	C01194 PLA2G4F
1-Acylglycerophosphoinositol	PLA2G4F	1-Acylglycerophosphoinositol PLA2G4F	Reactome	C03819	PLA2G4F C03819
1-Phosphatidyl-D-myo-inositol	PLAAT3	1-Phosphatidyl-D-myo-inositol PLAAT3	Reactome	C01194	C01194 PLAAT3
1-Acylglycerophosphoinositol	PLAAT3	1-Acylglycerophosphoinositol PLAAT3	Reactome	C03819	PLAAT3 C03819
1-Phosphatidyl-D-myo-inositol	PLBD1	1-Phosphatidyl-D-myo-inositol PLBD1	Reactome	C01194	C01194 PLBD1
1-Acylglycerophosphoinositol	PLBD1	1-Acylglycerophosphoinositol PLBD1	Reactome	C03819	PLBD1 C03819
1-Phosphatidyl-D-myo-inositol	PLA2G4C	1-Phosphatidyl-D-myo-inositol PLA2G4C	Reactome	C01194	C01194 PLA2G4C
1-Acylglycerophosphoinositol	PLA2G4C	1-Acylglycerophosphoinositol PLA2G4C	Reactome	C03819	PLA2G4C C03819
1-Phosphatidyl-D-myo-inositol	PLA2G2A	1-Phosphatidyl-D-myo-inositol PLA2G2A	Reactome	C01194	C01194 PLA2G2A
1-Acylglycerophosphoinositol	PLA2G2A	1-Acylglycerophosphoinositol PLA2G2A	Reactome	C03819	PLA2G2A C03819
1-Acylglycerophosphoinositol	MBOAT7	1-Acylglycerophosphoinositol MBOAT7	Reactome	C03819	C03819 MBOAT7
Coenzyme A	MBOAT7	Coenzyme A MBOAT7	Reactome &GEM	C00010	MBOAT7 C00010;C00010 MBOAT7
1-Phosphatidyl-D-myo-inositol	MBOAT7	1-Phosphatidyl-D-myo-inositol MBOAT7	Reactome	C01194	MBOAT7 C01194
1-Phosphatidyl-D-myo-inositol	PLA2G4E	1-Phosphatidyl-D-myo-inositol PLA2G4E	Reactome	C01194	C01194 PLA2G4E
1-Phosphatidyl-D-myo-inositol	PLA2G1B	1-Phosphatidyl-D-myo-inositol PLA2G1B	Reactome	C01194	C01194 PLA2G1B
1-Acylglycerophosphoinositol	PLA2G1B	1-Acylglycerophosphoinositol PLA2G1B	Reactome	C03819	PLA2G1B C03819
1-Phosphatidyl-D-myo-inositol	PLA2G2D	1-Phosphatidyl-D-myo-inositol PLA2G2D	Reactome	C01194	C01194 PLA2G2D
1-Acylglycerophosphoinositol	PLA2G2D	1-Acylglycerophosphoinositol PLA2G2D	Reactome	C03819	PLA2G2D C03819
1-Phosphatidyl-D-myo-inositol	PLA2G2E	1-Phosphatidyl-D-myo-inositol PLA2G2E	Reactome	C01194	C01194 PLA2G2E
1-Acylglycerophosphoinositol	PLA2G2E	1-Acylglycerophosphoinositol PLA2G2E	Reactome	C03819	PLA2G2E C03819
1-Phosphatidyl-D-myo-inositol	PLA2G2F	1-Phosphatidyl-D-myo-inositol PLA2G2F	Reactome	C01194	C01194 PLA2G2F
1-Acylglycerophosphoinositol	PLA2G2F	1-Acylglycerophosphoinositol PLA2G2F	Reactome	C03819	PLA2G2F C03819
1-Phosphatidyl-D-myo-inositol	PLA2G5	1-Phosphatidyl-D-myo-inositol PLA2G5	Reactome	C01194	C01194 PLA2G5
1-Acylglycerophosphoinositol	PLA2G5	1-Acylglycerophosphoinositol PLA2G5	Reactome	C03819	PLA2G5 C03819
1-Phosphatidyl-D-myo-inositol	PLA2G10	1-Phosphatidyl-D-myo-inositol PLA2G10	Reactome	C01194	C01194 PLA2G10
1-Acylglycerophosphoinositol	PLA2G10	1-Acylglycerophosphoinositol PLA2G10	Reactome	C03819	PLA2G10 C03819
1-Phosphatidyl-D-myo-inositol	PLA2G12A	1-Phosphatidyl-D-myo-inositol PLA2G12A	Reactome	C01194	C01194 PLA2G12A
1-Acylglycerophosphoinositol	PLA2G12A	1-Acylglycerophosphoinositol PLA2G12A	Reactome	C03819	PLA2G12A C03819
1-Phosphatidyl-D-myo-inositol	PLA2R1	1-Phosphatidyl-D-myo-inositol PLA2R1	Reactome	C01194	C01194 PLA2R1
1-Acylglycerophosphoinositol	PLA2R1	1-Acylglycerophosphoinositol PLA2R1	Reactome	C03819	PLA2R1 C03819
1-acyl-sn-glycero-3-phosphoserine	PLA2G4A	1-acyl-sn-glycero-3-phosphoserine PLA2G4A	Reactome	C18125	PLA2G4A C18125
1-acyl-sn-glycero-3-phosphoserine	PLA2G4B	1-acyl-sn-glycero-3-phosphoserine PLA2G4B	Reactome	C18125	PLA2G4B C18125
1-acyl-sn-glycero-3-phosphoserine	PLA2G4D	1-acyl-sn-glycero-3-phosphoserine PLA2G4D	Reactome	C18125	PLA2G4D C18125
1-acyl-sn-glycero-3-phosphoserine	PLA2G4E	1-acyl-sn-glycero-3-phosphoserine PLA2G4E	Reactome	C18125	PLA2G4E C18125
1-acyl-sn-glycero-3-phosphoserine	PLA2G4F	1-acyl-sn-glycero-3-phosphoserine PLA2G4F	Reactome	C18125	PLA2G4F C18125
1-acyl-sn-glycero-3-phosphoserine	PLAAT3	1-acyl-sn-glycero-3-phosphoserine PLAAT3	Reactome	C18125	PLAAT3 C18125
1-acyl-sn-glycero-3-phosphoserine	PLA2G2A	1-acyl-sn-glycero-3-phosphoserine PLA2G2A	Reactome	C18125	PLA2G2A C18125
1-acyl-sn-glycero-3-phosphoserine	LPCAT3	1-acyl-sn-glycero-3-phosphoserine LPCAT3	Reactome	C18125	C18125 LPCAT3
1-acyl-sn-glycero-3-phosphoserine	LPCAT4	1-acyl-sn-glycero-3-phosphoserine LPCAT4	Reactome	C18125	C18125 LPCAT4
1-acyl-sn-glycero-3-phosphoserine	MBOAT1	1-acyl-sn-glycero-3-phosphoserine MBOAT1	Reactome	C18125	C18125 MBOAT1
2-Acyl-sn-glycero-3-phosphoserine	PLA2G4A	2-Acyl-sn-glycero-3-phosphoserine PLA2G4A	Reactome	C05974	PLA2G4A C05974
2-Acyl-sn-glycero-3-phosphoserine	PLA2G4D	2-Acyl-sn-glycero-3-phosphoserine PLA2G4D	Reactome	C05974	PLA2G4D C05974
2-Acyl-sn-glycero-3-phosphoserine	PLA2G4F	2-Acyl-sn-glycero-3-phosphoserine PLA2G4F	Reactome	C05974	PLA2G4F C05974
2-Acyl-sn-glycero-3-phosphoserine	LPCAT3	2-Acyl-sn-glycero-3-phosphoserine LPCAT3	Reactome	C05974	C05974 LPCAT3
2-Acyl-sn-glycero-3-phosphoserine	LPCAT4	2-Acyl-sn-glycero-3-phosphoserine LPCAT4	Reactome	C05974	C05974 LPCAT4
2-Acyl-sn-glycero-3-phosphoserine	MBOAT1	2-Acyl-sn-glycero-3-phosphoserine MBOAT1	Reactome	C05974	C05974 MBOAT1
1-acyl-sn-glycero-3-phosphoserine	PLA2G1B	1-acyl-sn-glycero-3-phosphoserine PLA2G1B	Reactome	C18125	PLA2G1B C18125
1-acyl-sn-glycero-3-phosphoserine	PLA2G2D	1-acyl-sn-glycero-3-phosphoserine PLA2G2D	Reactome	C18125	PLA2G2D C18125
1-acyl-sn-glycero-3-phosphoserine	PLA2G2E	1-acyl-sn-glycero-3-phosphoserine PLA2G2E	Reactome	C18125	PLA2G2E C18125
1-acyl-sn-glycero-3-phosphoserine	PLA2G2F	1-acyl-sn-glycero-3-phosphoserine PLA2G2F	Reactome	C18125	PLA2G2F C18125
1-acyl-sn-glycero-3-phosphoserine	PLA2G5	1-acyl-sn-glycero-3-phosphoserine PLA2G5	Reactome	C18125	PLA2G5 C18125
1-acyl-sn-glycero-3-phosphoserine	PLA2G10	1-acyl-sn-glycero-3-phosphoserine PLA2G10	Reactome	C18125	PLA2G10 C18125
1-acyl-sn-glycero-3-phosphoserine	PLA2G12A	1-acyl-sn-glycero-3-phosphoserine PLA2G12A	Reactome	C18125	PLA2G12A C18125
1-acyl-sn-glycero-3-phosphoserine	PLA2R1	1-acyl-sn-glycero-3-phosphoserine PLA2R1	Reactome	C18125	PLA2R1 C18125
Water	PLA1A	Water PLA1A	Reactome	C00001	C00001 PLA1A
Carboxylate	PLA1A	Carboxylate PLA1A	Reactome	C00060	PLA1A C00060
2-Acyl-sn-glycero-3-phosphoserine	PLA1A	2-Acyl-sn-glycero-3-phosphoserine PLA1A	Reactome	C05974	PLA1A C05974
1-Phosphatidyl-1D-myo-inositol 4-phosphate	OSBPL10	1-Phosphatidyl-1D-myo-inositol 4-phosphate OSBPL10	Reactome	C01277	C01277 OSBPL10
1-Phosphatidyl-1D-myo-inositol 4-phosphate	OSBPL5	1-Phosphatidyl-1D-myo-inositol 4-phosphate OSBPL5	Reactome	C01277	C01277 OSBPL5
1-Phosphatidyl-1D-myo-inositol 4-phosphate	OSBPL8	1-Phosphatidyl-1D-myo-inositol 4-phosphate OSBPL8	Reactome	C01277	C01277 OSBPL8
Adenosine triphosphate	SLC25A17	Adenosine triphosphate SLC25A17	Reactome &GEM	C00002	C00002 SLC25A17;SLC25A17 C00002
Adenosine monophosphate	SLC25A17	Adenosine monophosphate SLC25A17	Reactome &GEM	C00020	SLC25A17 C00020;C00020 SLC25A17
NADPH	PECR	NADPH PECR	Reactome &GEM	C00005	C00005 PECR;PECR C00005
Hydrogen Ion	PECR	Hydrogen Ion PECR	Reactome &GEM	C00080	C00080 PECR;PECR C00080
NADP	PECR	NADP PECR	Reactome &GEM	C00006	PECR C00006;C00006 PECR
Oxygen	PHYH	Oxygen PHYH	Reactome&BRENDA &GEM	C00007	C00007 PHYH
Oxoglutaric acid	PHYH	Oxoglutaric acid PHYH	Reactome&BRENDA &GEM	C00026	C00026 PHYH
Succinic acid	PHYH	Succinic acid PHYH	Reactome&BRENDA &GEM	C00042	PHYH C00042
Carbon dioxide	PHYH	Carbon dioxide PHYH	Reactome&BRENDA &GEM	C00011	PHYH C00011
NAD	ALDH3A2	NAD ALDH3A2	Reactome&BRENDA &GEM	C00003	C00003 ALDH3A2;ALDH3A2 C00003
NADH	ALDH3A2	NADH ALDH3A2	Reactome&BRENDA &GEM	C00004	ALDH3A2 C00004;C00004 ALDH3A2
Hydrogen Ion	ALDH3A2	Hydrogen Ion ALDH3A2	Reactome	C00080	ALDH3A2 C00080
Pregnenolone	CYP17A1	Pregnenolone CYP17A1	Reactome&KEGG&BRENDA &GEM	C01953	C01953 CYP17A1;CYP17A1 C01953
Oxygen	CYP17A1	Oxygen CYP17A1	Reactome&BRENDA &GEM	C00007	C00007 CYP17A1;CYP17A1 C00007
Hydrogen Ion	CYP17A1	Hydrogen Ion CYP17A1	Reactome &GEM	C00080	C00080 CYP17A1;CYP17A1 C00080
NADPH	CYP17A1	NADPH CYP17A1	Reactome &GEM	C00005	C00005 CYP17A1;CYP17A1 C00005
Water	CYP17A1	Water CYP17A1	Reactome&BRENDA &GEM	C00001	CYP17A1 C00001;C00001 CYP17A1
17a-Hydroxypregnenolone	CYP17A1	17a-Hydroxypregnenolone CYP17A1	Reactome&KEGG&BRENDA &GEM	C05138	CYP17A1 C05138;C05138 CYP17A1
NADP	CYP17A1	NADP CYP17A1	Reactome &GEM	C00006	CYP17A1 C00006;C00006 CYP17A1
Acetaldehyde	CYP17A1	Acetaldehyde CYP17A1	Reactome &GEM	C00084	CYP17A1 C00084
17a-Hydroxypregnenolone	POMC	17a-Hydroxypregnenolone POMC	Reactome	C05138	C05138 POMC
Oxygen	POMC	Oxygen POMC	Reactome	C00007	C00007 POMC
Hydrogen Ion	POMC	Hydrogen Ion POMC	Reactome	C00080	C00080 POMC;POMC C00080
NADPH	POMC	NADPH POMC	Reactome	C00005	C00005 POMC
Acetaldehyde	POMC	Acetaldehyde POMC	Reactome	C00084	POMC C00084
NADP	POMC	NADP POMC	Reactome	C00006	POMC C00006
Water	POMC	Water POMC	Reactome	C00001	POMC C00001
NAD	HSD3B1	NAD HSD3B1	Reactome&BRENDA &GEM	C00003	C00003 HSD3B1;HSD3B1 C00003
Hydrogen Ion	HSD3B1	Hydrogen Ion HSD3B1	Reactome&BRENDA &GEM	C00080	HSD3B1 C00080;C00080 HSD3B1
Androstenedione	HSD3B1	Androstenedione HSD3B1	Reactome&KEGG &GEM	C00280	HSD3B1 C00280;C00280 HSD3B1
NADH	HSD3B1	NADH HSD3B1	Reactome&BRENDA &GEM	C00004	HSD3B1 C00004;C00004 HSD3B1
NAD	HSD3B2	NAD HSD3B2	Reactome&BRENDA &GEM	C00003	C00003 HSD3B2;HSD3B2 C00003
Hydrogen Ion	HSD3B2	Hydrogen Ion HSD3B2	Reactome&BRENDA &GEM	C00080	HSD3B2 C00080;C00080 HSD3B2
Androstenedione	HSD3B2	Androstenedione HSD3B2	Reactome&KEGG &GEM	C00280	HSD3B2 C00280;C00280 HSD3B2
NADH	HSD3B2	NADH HSD3B2	Reactome&BRENDA &GEM	C00004	HSD3B2 C00004;C00004 HSD3B2
NAD	POMC	NAD POMC	Reactome	C00003	C00003 POMC
Androstenedione	POMC	Androstenedione POMC	Reactome	C00280	POMC C00280;C00280 POMC
NADH	POMC	NADH POMC	Reactome	C00004	POMC C00004
Progesterone	CYP17A1	Progesterone CYP17A1	Reactome&KEGG&BRENDA &GEM	C00410	C00410 CYP17A1;CYP17A1 C00410
17-Hydroxyprogesterone	CYP17A1	17-Hydroxyprogesterone CYP17A1	Reactome&KEGG&BRENDA &GEM	C01176	CYP17A1 C01176;C01176 CYP17A1
Androstenedione	CYP17A1	Androstenedione CYP17A1	Reactome&KEGG&BRENDA &GEM	C00280	CYP17A1 C00280;C00280 CYP17A1
Androstenedione	HSD17B3	Androstenedione HSD17B3	Reactome&KEGG&BRENDA &GEM	C00280	C00280 HSD17B3
Hydrogen Ion	HSD17B3	Hydrogen Ion HSD17B3	Reactome&BRENDA &GEM	C00080	C00080 HSD17B3
NADPH	HSD17B3	NADPH HSD17B3	Reactome&BRENDA &GEM	C00005	C00005 HSD17B3
NADP	HSD17B3	NADP HSD17B3	Reactome&BRENDA &GEM	C00006	HSD17B3 C00006
Testosterone	HSD17B3	Testosterone HSD17B3	Reactome&BRENDA &GEM	C00535	HSD17B3 C00535;C00535 HSD17B3
Androstenedione	CGA	Androstenedione CGA	Reactome	C00280	C00280 CGA
Hydrogen Ion	CGA	Hydrogen Ion CGA	Reactome	C00080	C00080 CGA
NADPH	CGA	NADPH CGA	Reactome	C00005	C00005 CGA
NADP	CGA	NADP CGA	Reactome	C00006	CGA C00006
Testosterone	CGA	Testosterone CGA	Reactome	C00535	CGA C00535
Androstenedione	LHB	Androstenedione LHB	Reactome	C00280	C00280 LHB
Hydrogen Ion	LHB	Hydrogen Ion LHB	Reactome	C00080	C00080 LHB
NADPH	LHB	NADPH LHB	Reactome	C00005	C00005 LHB
NADP	LHB	NADP LHB	Reactome	C00006	LHB C00006
Testosterone	LHB	Testosterone LHB	Reactome	C00535	LHB C00535
Testosterone	POMC	Testosterone POMC	Reactome	C00535	POMC C00535;C00535 POMC
NADPH	SRD5A1	NADPH SRD5A1	Reactome&BRENDA &GEM	C00005	C00005 SRD5A1;SRD5A1 C00005
Hydrogen Ion	SRD5A1	Hydrogen Ion SRD5A1	Reactome&BRENDA &GEM	C00080	C00080 SRD5A1;SRD5A1 C00080
Testosterone	SRD5A1	Testosterone SRD5A1	Reactome&KEGG&BRENDA &GEM	C00535	C00535 SRD5A1;SRD5A1 C00535
NADP	SRD5A1	NADP SRD5A1	Reactome&BRENDA &GEM	C00006	SRD5A1 C00006;C00006 SRD5A1
NADPH	SRD5A2	NADPH SRD5A2	Reactome&BRENDA &GEM	C00005	C00005 SRD5A2;SRD5A2 C00005
Hydrogen Ion	SRD5A2	Hydrogen Ion SRD5A2	Reactome&BRENDA &GEM	C00080	C00080 SRD5A2;SRD5A2 C00080
Testosterone	SRD5A2	Testosterone SRD5A2	Reactome&KEGG&BRENDA &GEM	C00535	C00535 SRD5A2;SRD5A2 C00535
NADP	SRD5A2	NADP SRD5A2	Reactome&BRENDA &GEM	C00006	SRD5A2 C00006;C00006 SRD5A2
NADPH	SRD5A3	NADPH SRD5A3	Reactome &GEM	C00005	C00005 SRD5A3;SRD5A3 C00005
Hydrogen Ion	SRD5A3	Hydrogen Ion SRD5A3	Reactome &GEM	C00080	C00080 SRD5A3;SRD5A3 C00080
Testosterone	SRD5A3	Testosterone SRD5A3	Reactome&KEGG &GEM	C00535	C00535 SRD5A3;SRD5A3 C00535
NADP	SRD5A3	NADP SRD5A3	Reactome &GEM	C00006	SRD5A3 C00006;C00006 SRD5A3
Oxygen	ACOXL	Oxygen ACOXL	Reactome	C00007	C00007 ACOXL
Hydrogen peroxide	ACOXL	Hydrogen peroxide ACOXL	Reactome	C00027	ACOXL C00027
Oxygen	ACOX3	Oxygen ACOX3	Reactome &GEM	C00007	C00007 ACOX3
Hydrogen peroxide	ACOX3	Hydrogen peroxide ACOX3	Reactome &GEM	C00027	ACOX3 C00027
Carnitine	CROT	Carnitine CROT	Reactome	C00487	C00487 CROT
Coenzyme A	CROT	Coenzyme A CROT	Reactome&BRENDA &GEM	C00010	CROT C00010;C00010 CROT
Acetyl-CoA	CRAT	Acetyl-CoA CRAT	Reactome&BRENDA &GEM	C00024	C00024 CRAT;CRAT C00024
Carnitine	CRAT	Carnitine CRAT	Reactome	C00487	C00487 CRAT
Coenzyme A	CRAT	Coenzyme A CRAT	Reactome&BRENDA &GEM	C00010	CRAT C00010;C00010 CRAT
Acetyl-CoA	ACOT8	Acetyl-CoA ACOT8	Reactome &GEM	C00024	C00024 ACOT8;ACOT8 C00024
Acetic acid	ACOT8	Acetic acid ACOT8	Reactome &GEM	C00033	ACOT8 C00033
Propionyl-CoA	CRAT	Propionyl-CoA CRAT	Reactome &GEM	C00100	C00100 CRAT;CRAT C00100
Oxygen	ACOX1	Oxygen ACOX1	Reactome &GEM	C00007	C00007 ACOX1
Hydrogen peroxide	ACOX1	Hydrogen peroxide ACOX1	Reactome &GEM	C00027	ACOX1 C00027
NAD	EHHADH	NAD EHHADH	Reactome &GEM	C00003	C00003 EHHADH;EHHADH C00003
Hydrogen Ion	EHHADH	Hydrogen Ion EHHADH	Reactome &GEM	C00080	EHHADH C00080;C00080 EHHADH
NADH	EHHADH	NADH EHHADH	Reactome &GEM	C00004	EHHADH C00004;C00004 EHHADH
Coenzyme A	ACAA1	Coenzyme A ACAA1	Reactome &GEM	C00010	C00010 ACAA1;ACAA1 C00010
Acetyl-CoA	ACAA1	Acetyl-CoA ACAA1	Reactome&KEGG &GEM	C00024	ACAA1 C00024;C00024 ACAA1
Acetyl-CoA	MLYCD	Acetyl-CoA MLYCD	Reactome&KEGG &GEM	C00024	MLYCD C00024;C00024 MLYCD
Carbon dioxide	MLYCD	Carbon dioxide MLYCD	Reactome &GEM	C00011	MLYCD C00011
NADPH	DECR2	NADPH DECR2	Reactome &GEM	C00005	C00005 DECR2;DECR2 C00005
Hydrogen Ion	DECR2	Hydrogen Ion DECR2	Reactome &GEM	C00080	C00080 DECR2;DECR2 C00080
NADP	DECR2	NADP DECR2	Reactome &GEM	C00006	DECR2 C00006;C00006 DECR2
Coenzyme A	ACOT4	Coenzyme A ACOT4	Reactome &GEM	C00010	ACOT4 C00010;C00010 ACOT4
Coenzyme A	ACOT6	Coenzyme A ACOT6	Reactome &GEM	C00010	ACOT6 C00010;C00010 ACOT6
Oxygen	MAOB	Oxygen MAOB	Reactome&BRENDA &GEM	C00007	C00007 MAOB
Water	MAOB	Water MAOB	Reactome&BRENDA &GEM	C00001	C00001 MAOB
Tyramine	MAOB	Tyramine MAOB	Reactome &GEM	C00483	C00483 MAOB;MAOB C00483
Ammonia	MAOB	Ammonia MAOB	Reactome&BRENDA &GEM	C00014	MAOB C00014
Hydrogen peroxide	MAOB	Hydrogen peroxide MAOB	Reactome&BRENDA &GEM	C00027	MAOB C00027
4-Hydroxyphenylacetaldehyde	MAOB	4-Hydroxyphenylacetaldehyde MAOB	Reactome &GEM	C03765	MAOB C03765;C03765 MAOB
Oxygen	MAOA	Oxygen MAOA	Reactome&BRENDA &GEM	C00007	C00007 MAOA
Serotonin	MAOA	Serotonin MAOA	Reactome&KEGG&BRENDA &GEM	C00780	C00780 MAOA;MAOA C00780
Water	MAOA	Water MAOA	Reactome&BRENDA &GEM	C00001	C00001 MAOA
5-Hydroxyindoleacetaldehyde	MAOA	5-Hydroxyindoleacetaldehyde MAOA	Reactome&KEGG &GEM	C05634	MAOA C05634
Ammonia	MAOA	Ammonia MAOA	Reactome&BRENDA &GEM	C00014	MAOA C00014
Hydrogen peroxide	MAOA	Hydrogen peroxide MAOA	Reactome&BRENDA &GEM	C00027	MAOA C00027
Phenylethylamine	MAOB	Phenylethylamine MAOB	Reactome&KEGG &GEM	C05332	C05332 MAOB
Phenylacetaldehyde	MAOB	Phenylacetaldehyde MAOB	Reactome &GEM	C00601	MAOB C00601;C00601 MAOB
Glutathione	GPX4	Glutathione GPX4	Reactome&KEGG&BRENDA	C00051	C00051 GPX4
Water	GPX4	Water GPX4	Reactome&BRENDA &GEM	C00001	GPX4 C00001;C00001 GPX4
Oxidized glutathione	GPX4	Oxidized glutathione GPX4	Reactome&BRENDA &GEM	C00127	GPX4 C00127;C00127 GPX4
Water	LTA4H	Water LTA4H	Reactome&BRENDA &GEM	C00001	C00001 LTA4H;LTA4H C00001
NAD	HPGD	NAD HPGD	Reactome&BRENDA &GEM	C00003	C00003 HPGD;HPGD C00003
NADH	HPGD	NADH HPGD	Reactome&BRENDA &GEM	C00004	HPGD C00004;C00004 HPGD
Oxygen	PTGS2	Oxygen PTGS2	Reactome&BRENDA &GEM	C00007	C00007 PTGS2
Hydrogen Ion	EPHX2	Hydrogen Ion EPHX2	Reactome	C00080	C00080 EPHX2
Hydrogen Ion	CYP1A1	Hydrogen Ion CYP1A1	Reactome &GEM	C00080	C00080 CYP1A1;CYP1A1 C00080
Oxygen	CYP1A1	Oxygen CYP1A1	Reactome &GEM	C00007	C00007 CYP1A1;CYP1A1 C00007
NADPH	CYP1A1	NADPH CYP1A1	Reactome &GEM	C00005	C00005 CYP1A1;CYP1A1 C00005
NADP	CYP1A1	NADP CYP1A1	Reactome &GEM	C00006	CYP1A1 C00006;C00006 CYP1A1
Water	CYP1A1	Water CYP1A1	Reactome &GEM	C00001	CYP1A1 C00001;C00001 CYP1A1
NADP	ALOX15	NADP ALOX15	Reactome	C00006	C00006 ALOX15
NADPH	ALOX15	NADPH ALOX15	Reactome	C00005	ALOX15 C00005
Water	ARSB	Water ARSB	Reactome &GEM	C00001	C00001 ARSB
Water	IDS	Water IDS	Reactome&BRENDA &GEM	C00001	C00001 IDS
Water	HEXA	Water HEXA	Reactome &GEM	C00001	C00001 HEXA
Water	HEXB	Water HEXB	Reactome &GEM	C00001	C00001 HEXB
Water	IDUA	Water IDUA	Reactome&BRENDA &GEM	C00001	C00001 IDUA
Water	HYAL1	Water HYAL1	Reactome&BRENDA &GEM	C00001	C00001 HYAL1
Hydrogen Ion	SC5D	Hydrogen Ion SC5D	Reactome &GEM	C00080	C00080 SC5D
Oxygen	SC5D	Oxygen SC5D	Reactome &GEM	C00007	C00007 SC5D
NADPH	SC5D	NADPH SC5D	Reactome &GEM	C00005	C00005 SC5D
7-Dehydrodesmosterol	SC5D	7-Dehydrodesmosterol SC5D	Reactome &GEM	C05107	SC5D C05107
Water	SC5D	Water SC5D	Reactome	C00001	SC5D C00001
NADP	SC5D	NADP SC5D	Reactome &GEM	C00006	SC5D C00006
Hydrogen Ion	DHCR7	Hydrogen Ion DHCR7	Reactome &GEM	C00080	C00080 DHCR7;DHCR7 C00080
NADPH	DHCR7	NADPH DHCR7	Reactome&BRENDA &GEM	C00005	C00005 DHCR7;DHCR7 C00005
7-Dehydrodesmosterol	DHCR7	7-Dehydrodesmosterol DHCR7	Reactome &GEM	C05107	C05107 DHCR7;DHCR7 C05107
NADP	DHCR7	NADP DHCR7	Reactome&BRENDA &GEM	C00006	DHCR7 C00006;C00006 DHCR7
Hydrogen Ion	DHCR24	Hydrogen Ion DHCR24	Reactome&BRENDA &GEM	C00080	C00080 DHCR24;DHCR24 C00080
NADPH	DHCR24	NADPH DHCR24	Reactome&BRENDA &GEM	C00005	C00005 DHCR24;DHCR24 C00005
NADP	DHCR24	NADP DHCR24	Reactome&BRENDA &GEM	C00006	DHCR24 C00006;C00006 DHCR24
Cholesterol	DHCR24	Cholesterol DHCR24	Reactome&KEGG&BRENDA &GEM	C00187	DHCR24 C00187;C00187 DHCR24
7-Dehydrocholesterol	SC5D	7-Dehydrocholesterol SC5D	Reactome&KEGG &GEM	C01164	SC5D C01164;C01164 SC5D
7-Dehydrocholesterol	DHCR7	7-Dehydrocholesterol DHCR7	Reactome&BRENDA &GEM	C01164	C01164 DHCR7;DHCR7 C01164
Cholesterol	DHCR7	Cholesterol DHCR7	Reactome&KEGG&BRENDA &GEM	C00187	DHCR7 C00187;C00187 DHCR7
Uridine diphosphate glucuronic acid	CHPF	Uridine diphosphate glucuronic acid CHPF	Reactome &GEM	C00167	C00167 CHPF
Uridine diphosphate glucuronic acid	CHPF2	Uridine diphosphate glucuronic acid CHPF2	Reactome &GEM	C00167	C00167 CHPF2
Uridine diphosphate glucuronic acid	CHSY1	Uridine diphosphate glucuronic acid CHSY1	Reactome &GEM	C00167	C00167 CHSY1
Uridine diphosphate glucuronic acid	CHSY3	Uridine diphosphate glucuronic acid CHSY3	Reactome &GEM	C00167	C00167 CHSY3
Phosphoadenosine phosphosulfate	CHST11	Phosphoadenosine phosphosulfate CHST11	Reactome&BRENDA &GEM	C00053	C00053 CHST11
Adenosine 3'	5'-diphosphate	CHST11	Adenosine 3'	5'-diphosphate CHST11	Reactome&BRENDA &GEM	C00054	CHST11 C00054
Phosphoadenosine phosphosulfate	CHST12	Phosphoadenosine phosphosulfate CHST12	Reactome&BRENDA &GEM	C00053	C00053 CHST12
Adenosine 3'	5'-diphosphate	CHST12	Adenosine 3'	5'-diphosphate CHST12	Reactome&BRENDA &GEM	C00054	CHST12 C00054
Phosphoadenosine phosphosulfate	CHST13	Phosphoadenosine phosphosulfate CHST13	Reactome&BRENDA &GEM	C00053	C00053 CHST13
Adenosine 3'	5'-diphosphate	CHST13	Adenosine 3'	5'-diphosphate CHST13	Reactome&BRENDA &GEM	C00054	CHST13 C00054
Phosphoadenosine phosphosulfate	CHST9	Phosphoadenosine phosphosulfate CHST9	Reactome &GEM	C00053	C00053 CHST9
Adenosine 3'	5'-diphosphate	CHST9	Adenosine 3'	5'-diphosphate CHST9	Reactome &GEM	C00054	CHST9 C00054
Phosphoadenosine phosphosulfate	CHST15	Phosphoadenosine phosphosulfate CHST15	Reactome&BRENDA &GEM	C00053	C00053 CHST15
Adenosine 3'	5'-diphosphate	CHST15	Adenosine 3'	5'-diphosphate CHST15	Reactome &GEM	C00054	CHST15 C00054
Phosphoadenosine phosphosulfate	CHST3	Phosphoadenosine phosphosulfate CHST3	Reactome&BRENDA &GEM	C00053	C00053 CHST3
Adenosine 3'	5'-diphosphate	CHST3	Adenosine 3'	5'-diphosphate CHST3	Reactome &GEM	C00054	CHST3 C00054
Phosphoadenosine phosphosulfate	CHST7	Phosphoadenosine phosphosulfate CHST7	Reactome&BRENDA &GEM	C00053	C00053 CHST7
Adenosine 3'	5'-diphosphate	CHST7	Adenosine 3'	5'-diphosphate CHST7	Reactome &GEM	C00054	CHST7 C00054
Pantothenic acid	PANK2	Pantothenic acid PANK2	Reactome&BRENDA &GEM	C00864	C00864 PANK2;PANK2 C00864
Adenosine triphosphate	PANK2	Adenosine triphosphate PANK2	Reactome&BRENDA &GEM	C00002	C00002 PANK2;PANK2 C00002
D-4'-Phosphopantothenate	PANK2	D-4'-Phosphopantothenate PANK2	Reactome&BRENDA &GEM	C03492	PANK2 C03492;C03492 PANK2
ADP	PANK2	ADP PANK2	Reactome&BRENDA &GEM	C00008	PANK2 C00008;C00008 PANK2
Pantothenic acid	PANK1	Pantothenic acid PANK1	Reactome&BRENDA &GEM	C00864	C00864 PANK1;PANK1 C00864
Adenosine triphosphate	PANK1	Adenosine triphosphate PANK1	Reactome&BRENDA &GEM	C00002	C00002 PANK1;PANK1 C00002
D-4'-Phosphopantothenate	PANK1	D-4'-Phosphopantothenate PANK1	Reactome&BRENDA &GEM	C03492	PANK1 C03492;C03492 PANK1
ADP	PANK1	ADP PANK1	Reactome&BRENDA &GEM	C00008	PANK1 C00008;C00008 PANK1
L-Cysteine	PPCS	L-Cysteine PPCS	Reactome &GEM	C00097	C00097 PPCS;PPCS C00097
Adenosine triphosphate	PPCS	Adenosine triphosphate PPCS	Reactome &GEM	C00002	C00002 PPCS
D-4'-Phosphopantothenate	PPCS	D-4'-Phosphopantothenate PPCS	Reactome &GEM	C03492	C03492 PPCS;PPCS C03492
4-Phosphopantothenoylcysteine	PPCS	4-Phosphopantothenoylcysteine PPCS	Reactome &GEM	C04352	PPCS C04352;C04352 PPCS
Adenosine monophosphate	PPCS	Adenosine monophosphate PPCS	Reactome &GEM	C00020	PPCS C00020
Pyrophosphate	PPCS	Pyrophosphate PPCS	Reactome &GEM	C00013	PPCS C00013
4-Phosphopantothenoylcysteine	PPCDC	4-Phosphopantothenoylcysteine PPCDC	Reactome &GEM	C04352	C04352 PPCDC;PPCDC C04352
Pantetheine 4'-phosphate	PPCDC	Pantetheine 4'-phosphate PPCDC	Reactome&KEGG &GEM	C01134	PPCDC C01134;C01134 PPCDC
Carbon dioxide	PPCDC	Carbon dioxide PPCDC	Reactome &GEM	C00011	PPCDC C00011
Adenosine triphosphate	COASY	Adenosine triphosphate COASY	Reactome&BRENDA &GEM	C00002	C00002 COASY;COASY C00002
Pantetheine 4'-phosphate	COASY	Pantetheine 4'-phosphate COASY	Reactome&KEGG&BRENDA &GEM	C01134	C01134 COASY;COASY C01134
Dephospho-CoA	COASY	Dephospho-CoA COASY	Reactome&KEGG&BRENDA &GEM	C00882	COASY C00882;C00882 COASY
Pyrophosphate	COASY	Pyrophosphate COASY	Reactome&BRENDA &GEM	C00013	COASY C00013;C00013 COASY
ADP	COASY	ADP COASY	Reactome &GEM	C00008	COASY C00008
Coenzyme A	COASY	Coenzyme A COASY	Reactome &GEM	C00010	COASY C00010;C00010 COASY
Coenzyme A	SLC25A16	Coenzyme A SLC25A16	Reactome &GEM	C00010	C00010 SLC25A16;SLC25A16 C00010
Phosphoadenosine phosphosulfate	UST	Phosphoadenosine phosphosulfate UST	Reactome &GEM	C00053	C00053 UST
Adenosine 3'	5'-diphosphate	UST	Adenosine 3'	5'-diphosphate UST	Reactome &GEM	C00054	UST C00054
Phosphoadenosine phosphosulfate	CHST14	Phosphoadenosine phosphosulfate CHST14	Reactome&BRENDA &GEM	C00053	C00053 CHST14
Adenosine 3'	5'-diphosphate	CHST14	Adenosine 3'	5'-diphosphate CHST14	Reactome &GEM	C00054	CHST14 C00054
Leukotriene B4	CYP4F2	Leukotriene B4 CYP4F2	Reactome&KEGG &GEM	C02165	C02165 CYP4F2
Oxygen	CYP4F2	Oxygen CYP4F2	Reactome &GEM	C00007	C00007 CYP4F2
Hydrogen Ion	CYP4F2	Hydrogen Ion CYP4F2	Reactome &GEM	C00080	C00080 CYP4F2
NADPH	CYP4F2	NADPH CYP4F2	Reactome &GEM	C00005	C00005 CYP4F2
NADP	CYP4F2	NADP CYP4F2	Reactome &GEM	C00006	CYP4F2 C00006
Water	CYP4F2	Water CYP4F2	Reactome &GEM	C00001	CYP4F2 C00001
Leukotriene B4	CYP4F3	Leukotriene B4 CYP4F3	Reactome&KEGG &GEM	C02165	C02165 CYP4F3
Oxygen	CYP4F3	Oxygen CYP4F3	Reactome&BRENDA &GEM	C00007	C00007 CYP4F3
Hydrogen Ion	CYP4F3	Hydrogen Ion CYP4F3	Reactome&BRENDA &GEM	C00080	C00080 CYP4F3
NADPH	CYP4F3	NADPH CYP4F3	Reactome&BRENDA &GEM	C00005	C00005 CYP4F3
NADP	CYP4F3	NADP CYP4F3	Reactome&BRENDA &GEM	C00006	CYP4F3 C00006
Water	CYP4F3	Water CYP4F3	Reactome&BRENDA &GEM	C00001	CYP4F3 C00001
Prostaglandin H2	CYP4F8	Prostaglandin H2 CYP4F8	Reactome	C00427	C00427 CYP4F8
Oxygen	CYP4F8	Oxygen CYP4F8	Reactome &GEM	C00007	C00007 CYP4F8
NADPH	CYP4F8	NADPH CYP4F8	Reactome &GEM	C00005	C00005 CYP4F8;CYP4F8 C00005
Hydrogen Ion	CYP4F8	Hydrogen Ion CYP4F8	Reactome &GEM	C00080	C00080 CYP4F8;CYP4F8 C00080
Water	CYP4F8	Water CYP4F8	Reactome &GEM	C00001	CYP4F8 C00001;C00001 CYP4F8
NADP	CYP4F8	NADP CYP4F8	Reactome &GEM	C00006	CYP4F8 C00006;C00006 CYP4F8
Prostaglandin H2	TBXAS1	Prostaglandin H2 TBXAS1	Reactome&KEGG &GEM	C00427	C00427 TBXAS1;TBXAS1 C00427
Thromboxane A2	TBXAS1	Thromboxane A2 TBXAS1	Reactome &GEM	C02198	TBXAS1 C02198
Prostaglandin H2	PTGIS	Prostaglandin H2 PTGIS	Reactome&KEGG&BRENDA &GEM	C00427	C00427 PTGIS;PTGIS C00427
Prostaglandin I2	PTGIS	Prostaglandin I2 PTGIS	Reactome&BRENDA &GEM	C01312	PTGIS C01312
Hydrogen Ion	CYP4F22	Hydrogen Ion CYP4F22	Reactome &GEM	C00080	C00080 CYP4F22
NADPH	CYP4F22	NADPH CYP4F22	Reactome &GEM	C00005	C00005 CYP4F22
Oxygen	CYP4F22	Oxygen CYP4F22	Reactome &GEM	C00007	C00007 CYP4F22
Water	CYP4F22	Water CYP4F22	Reactome &GEM	C00001	CYP4F22 C00001
NADP	CYP4F22	NADP CYP4F22	Reactome &GEM	C00006	CYP4F22 C00006
Hydrogen Ion	CYP1B1	Hydrogen Ion CYP1B1	Reactome &GEM	C00080	C00080 CYP1B1;CYP1B1 C00080
Oxygen	CYP1B1	Oxygen CYP1B1	Reactome &GEM	C00007	C00007 CYP1B1;CYP1B1 C00007
Estradiol	CYP1B1	Estradiol CYP1B1	Reactome&KEGG &GEM	C00951	C00951 CYP1B1;CYP1B1 C00951
NADPH	CYP1B1	NADPH CYP1B1	Reactome &GEM	C00005	C00005 CYP1B1;CYP1B1 C00005
NADP	CYP1B1	NADP CYP1B1	Reactome &GEM	C00006	CYP1B1 C00006;C00006 CYP1B1
Water	CYP1B1	Water CYP1B1	Reactome &GEM	C00001	CYP1B1 C00001;C00001 CYP1B1
Hydrogen Ion	AHR	Hydrogen Ion AHR	Reactome	C00080	C00080 AHR;AHR C00080
Oxygen	AHR	Oxygen AHR	Reactome	C00007	C00007 AHR
Estradiol	AHR	Estradiol AHR	Reactome	C00951	C00951 AHR
NADPH	AHR	NADPH AHR	Reactome	C00005	C00005 AHR;AHR C00005
NADP	AHR	NADP AHR	Reactome	C00006	AHR C00006;C00006 AHR
Water	AHR	Water AHR	Reactome	C00001	AHR C00001;C00001 AHR
Hydrogen Ion	ARNT	Hydrogen Ion ARNT	Reactome	C00080	C00080 ARNT;ARNT C00080
Oxygen	ARNT	Oxygen ARNT	Reactome	C00007	C00007 ARNT
Estradiol	ARNT	Estradiol ARNT	Reactome	C00951	C00951 ARNT
NADPH	ARNT	NADPH ARNT	Reactome	C00005	C00005 ARNT;ARNT C00005
NADP	ARNT	NADP ARNT	Reactome	C00006	ARNT C00006;C00006 ARNT
Water	ARNT	Water ARNT	Reactome	C00001	ARNT C00001;C00001 ARNT
Hydrogen Ion	ARNT2	Hydrogen Ion ARNT2	Reactome	C00080	C00080 ARNT2;ARNT2 C00080
Oxygen	ARNT2	Oxygen ARNT2	Reactome	C00007	C00007 ARNT2
Estradiol	ARNT2	Estradiol ARNT2	Reactome	C00951	C00951 ARNT2
NADPH	ARNT2	NADPH ARNT2	Reactome	C00005	C00005 ARNT2;ARNT2 C00005
NADP	ARNT2	NADP ARNT2	Reactome	C00006	ARNT2 C00006;C00006 ARNT2
Water	ARNT2	Water ARNT2	Reactome	C00001	ARNT2 C00001;C00001 ARNT2
25-Hydroxycholesterol	CYP7B1	25-Hydroxycholesterol CYP7B1	Reactome&KEGG&BRENDA	C15519	C15519 CYP7B1
25-Hydroxycholesterol	RXRA	25-Hydroxycholesterol RXRA	Reactome	C15519	C15519 RXRA
25-Hydroxycholesterol	NR1H4	25-Hydroxycholesterol NR1H4	Reactome	C15519	C15519 NR1H4
25-Hydroxycholesterol	NCOA1	25-Hydroxycholesterol NCOA1	Reactome	C15519	C15519 NCOA1
25-Hydroxycholesterol	NCOA2	25-Hydroxycholesterol NCOA2	Reactome	C15519	C15519 NCOA2
NADPH	CYP11A1	NADPH CYP11A1	Reactome &GEM	C00005	C00005 CYP11A1
Oxygen	CYP11A1	Oxygen CYP11A1	Reactome&BRENDA &GEM	C00007	C00007 CYP11A1
Hydrogen Ion	CYP11A1	Hydrogen Ion CYP11A1	Reactome &GEM	C00080	C00080 CYP11A1
20a	22b-Dihydroxycholesterol	CYP11A1	20a	22b-Dihydroxycholesterol CYP11A1	Reactome &GEM	C05501	C05501 CYP11A1;CYP11A1 C05501
Pregnenolone	CYP11A1	Pregnenolone CYP11A1	Reactome&BRENDA &GEM	C01953	CYP11A1 C01953;C01953 CYP11A1
NADP	CYP11A1	NADP CYP11A1	Reactome &GEM	C00006	CYP11A1 C00006
4-Methylpentanal	CYP11A1	4-Methylpentanal CYP11A1	Reactome &GEM	C02373	CYP11A1 C02373
Water	CYP11A1	Water CYP11A1	Reactome&BRENDA &GEM	C00001	CYP11A1 C00001
NADPH	FDXR	NADPH FDXR	Reactome &GEM	C00005	C00005 FDXR;FDXR C00005
Oxygen	FDXR	Oxygen FDXR	Reactome	C00007	C00007 FDXR
Hydrogen Ion	FDXR	Hydrogen Ion FDXR	Reactome &GEM	C00080	C00080 FDXR;FDXR C00080
20a	22b-Dihydroxycholesterol	FDXR	20a	22b-Dihydroxycholesterol FDXR	Reactome	C05501	C05501 FDXR;FDXR C05501
Pregnenolone	FDXR	Pregnenolone FDXR	Reactome	C01953	FDXR C01953
NADP	FDXR	NADP FDXR	Reactome &GEM	C00006	FDXR C00006;C00006 FDXR
4-Methylpentanal	FDXR	4-Methylpentanal FDXR	Reactome	C02373	FDXR C02373
Water	FDXR	Water FDXR	Reactome	C00001	FDXR C00001
NADPH	FDX1	NADPH FDX1	Reactome	C00005	C00005 FDX1
Oxygen	FDX1	Oxygen FDX1	Reactome	C00007	C00007 FDX1
Hydrogen Ion	FDX1	Hydrogen Ion FDX1	Reactome	C00080	C00080 FDX1
20a	22b-Dihydroxycholesterol	FDX1	20a	22b-Dihydroxycholesterol FDX1	Reactome	C05501	C05501 FDX1;FDX1 C05501
Pregnenolone	FDX1	Pregnenolone FDX1	Reactome	C01953	FDX1 C01953
NADP	FDX1	NADP FDX1	Reactome	C00006	FDX1 C00006
4-Methylpentanal	FDX1	4-Methylpentanal FDX1	Reactome	C02373	FDX1 C02373
Water	FDX1	Water FDX1	Reactome	C00001	FDX1 C00001
NADPH	FDX2	NADPH FDX2	Reactome	C00005	C00005 FDX2
Oxygen	FDX2	Oxygen FDX2	Reactome	C00007	C00007 FDX2
Hydrogen Ion	FDX2	Hydrogen Ion FDX2	Reactome	C00080	C00080 FDX2
20a	22b-Dihydroxycholesterol	FDX2	20a	22b-Dihydroxycholesterol FDX2	Reactome	C05501	C05501 FDX2;FDX2 C05501
Pregnenolone	FDX2	Pregnenolone FDX2	Reactome	C01953	FDX2 C01953
NADP	FDX2	NADP FDX2	Reactome	C00006	FDX2 C00006
4-Methylpentanal	FDX2	4-Methylpentanal FDX2	Reactome	C02373	FDX2 C02373
Water	FDX2	Water FDX2	Reactome	C00001	FDX2 C00001
Hydrogen Ion	CYP11B1	Hydrogen Ion CYP11B1	Reactome &GEM	C00080	C00080 CYP11B1
Oxygen	CYP11B1	Oxygen CYP11B1	Reactome&BRENDA &GEM	C00007	C00007 CYP11B1
NADPH	CYP11B1	NADPH CYP11B1	Reactome &GEM	C00005	C00005 CYP11B1
Cortexolone	CYP11B1	Cortexolone CYP11B1	Reactome&KEGG&BRENDA &GEM	C05488	C05488 CYP11B1;CYP11B1 C05488
NADP	CYP11B1	NADP CYP11B1	Reactome &GEM	C00006	CYP11B1 C00006
Water	CYP11B1	Water CYP11B1	Reactome&BRENDA &GEM	C00001	CYP11B1 C00001
Cortexolone	POMC	Cortexolone POMC	Reactome	C05488	C05488 POMC
Oxygen	CYP11B2	Oxygen CYP11B2	Reactome&BRENDA &GEM	C00007	C00007 CYP11B2
Hydrogen Ion	CYP11B2	Hydrogen Ion CYP11B2	Reactome &GEM	C00080	C00080 CYP11B2
NADPH	CYP11B2	NADPH CYP11B2	Reactome &GEM	C00005	C00005 CYP11B2
Deoxycorticosterone	CYP11B2	Deoxycorticosterone CYP11B2	Reactome&KEGG&BRENDA &GEM	C03205	C03205 CYP11B2;CYP11B2 C03205
Water	CYP11B2	Water CYP11B2	Reactome&BRENDA &GEM	C00001	CYP11B2 C00001
NADP	CYP11B2	NADP CYP11B2	Reactome &GEM	C00006	CYP11B2 C00006
Corticosterone	CYP11B2	Corticosterone CYP11B2	Reactome&KEGG&BRENDA	C02140	CYP11B2 C02140;C02140 CYP11B2
18-Hydroxycorticosterone	CYP11B2	18-Hydroxycorticosterone CYP11B2	Reactome&KEGG&BRENDA	C01124	CYP11B2 C01124;C01124 CYP11B2
Aldosterone	CYP11B2	Aldosterone CYP11B2	Reactome&KEGG&BRENDA &GEM	C01780	CYP11B2 C01780
Androstenedione	CYP19A1	Androstenedione CYP19A1	Reactome&KEGG &GEM	C00280	C00280 CYP19A1;CYP19A1 C00280
Oxygen	CYP19A1	Oxygen CYP19A1	Reactome &GEM	C00007	C00007 CYP19A1
Hydrogen Ion	CYP19A1	Hydrogen Ion CYP19A1	Reactome &GEM	C00080	C00080 CYP19A1;CYP19A1 C00080
NADPH	CYP19A1	NADPH CYP19A1	Reactome &GEM	C00005	C00005 CYP19A1;CYP19A1 C00005
Estrone	CYP19A1	Estrone CYP19A1	Reactome &GEM	C00468	CYP19A1 C00468;C00468 CYP19A1
NADP	CYP19A1	NADP CYP19A1	Reactome &GEM	C00006	CYP19A1 C00006;C00006 CYP19A1
Water	CYP19A1	Water CYP19A1	Reactome &GEM	C00001	CYP19A1 C00001;C00001 CYP19A1
Formic acid	CYP19A1	Formic acid CYP19A1	Reactome &GEM	C00058	CYP19A1 C00058
NADPH	CYP21A2	NADPH CYP21A2	Reactome&BRENDA &GEM	C00005	C00005 CYP21A2;CYP21A2 C00005
Progesterone	CYP21A2	Progesterone CYP21A2	Reactome&KEGG&BRENDA &GEM	C00410	C00410 CYP21A2;CYP21A2 C00410
Hydrogen Ion	CYP21A2	Hydrogen Ion CYP21A2	Reactome&BRENDA &GEM	C00080	C00080 CYP21A2;CYP21A2 C00080
Oxygen	CYP21A2	Oxygen CYP21A2	Reactome&BRENDA &GEM	C00007	C00007 CYP21A2;CYP21A2 C00007
NADP	CYP21A2	NADP CYP21A2	Reactome&BRENDA &GEM	C00006	CYP21A2 C00006;C00006 CYP21A2
Deoxycorticosterone	CYP21A2	Deoxycorticosterone CYP21A2	Reactome&KEGG&BRENDA &GEM	C03205	CYP21A2 C03205
Water	CYP21A2	Water CYP21A2	Reactome&BRENDA &GEM	C00001	CYP21A2 C00001;C00001 CYP21A2
Lanosterin	CYP51A1	Lanosterin CYP51A1	Reactome&KEGG&BRENDA &GEM	C01724	C01724 CYP51A1
NADPH	CYP51A1	NADPH CYP51A1	Reactome &GEM	C00005	C00005 CYP51A1
Hydrogen Ion	CYP51A1	Hydrogen Ion CYP51A1	Reactome &GEM	C00080	C00080 CYP51A1
Oxygen	CYP51A1	Oxygen CYP51A1	Reactome&BRENDA &GEM	C00007	C00007 CYP51A1
Formic acid	CYP51A1	Formic acid CYP51A1	Reactome&BRENDA &GEM	C00058	CYP51A1 C00058
Water	CYP51A1	Water CYP51A1	Reactome&BRENDA &GEM	C00001	CYP51A1 C00001
NADP	CYP51A1	NADP CYP51A1	Reactome &GEM	C00006	CYP51A1 C00006
NADPH	CYP4V2	NADPH CYP4V2	Reactome&BRENDA &GEM	C00005	C00005 CYP4V2;CYP4V2 C00005
Oxygen	CYP4V2	Oxygen CYP4V2	Reactome&BRENDA &GEM	C00007	C00007 CYP4V2;CYP4V2 C00007
Hydrogen Ion	CYP4V2	Hydrogen Ion CYP4V2	Reactome&BRENDA &GEM	C00080	C00080 CYP4V2;CYP4V2 C00080
NADP	CYP4V2	NADP CYP4V2	Reactome&BRENDA &GEM	C00006	CYP4V2 C00006;C00006 CYP4V2
Water	CYP4V2	Water CYP4V2	Reactome&BRENDA &GEM	C00001	CYP4V2 C00001;C00001 CYP4V2
Testosterone	CYP19A1	Testosterone CYP19A1	Reactome &GEM	C00535	C00535 CYP19A1;CYP19A1 C00535
Estradiol	CYP19A1	Estradiol CYP19A1	Reactome &GEM	C00951	CYP19A1 C00951;C00951 CYP19A1
Hydrogen Ion	HSD17B1	Hydrogen Ion HSD17B1	Reactome&BRENDA &GEM	C00080	C00080 HSD17B1
Estrone	HSD17B1	Estrone HSD17B1	Reactome&BRENDA &GEM	C00468	C00468 HSD17B1;HSD17B1 C00468
NADPH	HSD17B1	NADPH HSD17B1	Reactome&BRENDA &GEM	C00005	C00005 HSD17B1
NADP	HSD17B1	NADP HSD17B1	Reactome&BRENDA &GEM	C00006	HSD17B1 C00006
Estradiol	HSD17B1	Estradiol HSD17B1	Reactome&KEGG &GEM	C00951	HSD17B1 C00951
Estradiol	HSD17B11	Estradiol HSD17B11	Reactome &GEM	C00951	C00951 HSD17B11;HSD17B11 C00951
NADP	HSD17B11	NADP HSD17B11	Reactome &GEM	C00006	C00006 HSD17B11;HSD17B11 C00006
NADPH	HSD17B11	NADPH HSD17B11	Reactome &GEM	C00005	HSD17B11 C00005;C00005 HSD17B11
Estrone	HSD17B11	Estrone HSD17B11	Reactome &GEM	C00468	HSD17B11 C00468;C00468 HSD17B11
Hydrogen Ion	HSD17B11	Hydrogen Ion HSD17B11	Reactome &GEM	C00080	HSD17B11 C00080;C00080 HSD17B11
Estradiol	AKR1B15	Estradiol AKR1B15	Reactome	C00951	C00951 AKR1B15
NADP	AKR1B15	NADP AKR1B15	Reactome&BRENDA &GEM	C00006	C00006 AKR1B15;AKR1B15 C00006
NADPH	AKR1B15	NADPH AKR1B15	Reactome&BRENDA &GEM	C00005	AKR1B15 C00005;C00005 AKR1B15
Estrone	AKR1B15	Estrone AKR1B15	Reactome&BRENDA	C00468	AKR1B15 C00468
Hydrogen Ion	AKR1B15	Hydrogen Ion AKR1B15	Reactome&BRENDA &GEM	C00080	AKR1B15 C00080;C00080 AKR1B15
NADP	HSD17B14	NADP HSD17B14	Reactome&BRENDA &GEM	C00006	C00006 HSD17B14;HSD17B14 C00006
Hydrogen Ion	HSD17B14	Hydrogen Ion HSD17B14	Reactome&BRENDA &GEM	C00080	HSD17B14 C00080;C00080 HSD17B14
Estrone	HSD17B14	Estrone HSD17B14	Reactome&BRENDA	C00468	HSD17B14 C00468
NADPH	HSD17B14	NADPH HSD17B14	Reactome&BRENDA &GEM	C00005	HSD17B14 C00005;C00005 HSD17B14
NADP	HSD17B2	NADP HSD17B2	Reactome&BRENDA &GEM	C00006	C00006 HSD17B2;HSD17B2 C00006
Hydrogen Ion	HSD17B2	Hydrogen Ion HSD17B2	Reactome&BRENDA &GEM	C00080	HSD17B2 C00080;C00080 HSD17B2
Estrone	HSD17B2	Estrone HSD17B2	Reactome&KEGG&BRENDA &GEM	C00468	HSD17B2 C00468;C00468 HSD17B2
NADPH	HSD17B2	NADPH HSD17B2	Reactome&BRENDA &GEM	C00005	HSD17B2 C00005;C00005 HSD17B2
Guanosine diphosphate	FFAR1	Guanosine diphosphate FFAR1	Reactome	C00035	C00035 FFAR1;FFAR1 C00035
Guanosine triphosphate	FFAR1	Guanosine triphosphate FFAR1	Reactome	C00044	C00044 FFAR1;FFAR1 C00044
NADPH	CYP2J2	NADPH CYP2J2	Reactome &GEM	C00005	C00005 CYP2J2;CYP2J2 C00005
Hydrogen Ion	CYP2J2	Hydrogen Ion CYP2J2	Reactome &GEM	C00080	C00080 CYP2J2;CYP2J2 C00080
Oxygen	CYP2J2	Oxygen CYP2J2	Reactome&BRENDA &GEM	C00007	C00007 CYP2J2
NADP	CYP2J2	NADP CYP2J2	Reactome &GEM	C00006	CYP2J2 C00006;C00006 CYP2J2
Water	CYP2J2	Water CYP2J2	Reactome&BRENDA &GEM	C00001	CYP2J2 C00001;C00001 CYP2J2
Dodecanoic acid	CYP4A11	Dodecanoic acid CYP4A11	Reactome&BRENDA &GEM	C02679	C02679 CYP4A11
Oxygen	CYP4A11	Oxygen CYP4A11	Reactome&BRENDA &GEM	C00007	C00007 CYP4A11
Hydrogen Ion	CYP4A11	Hydrogen Ion CYP4A11	Reactome&BRENDA &GEM	C00080	C00080 CYP4A11
NADPH	CYP4A11	NADPH CYP4A11	Reactome &GEM	C00005	C00005 CYP4A11
NADP	CYP4A11	NADP CYP4A11	Reactome &GEM	C00006	CYP4A11 C00006
12-Hydroxydodecanoic acid	CYP4A11	12-Hydroxydodecanoic acid CYP4A11	Reactome&BRENDA &GEM	C08317	CYP4A11 C08317
Water	CYP4A11	Water CYP4A11	Reactome&BRENDA &GEM	C00001	CYP4A11 C00001
Oxygen	CYP4B1	Oxygen CYP4B1	Reactome &GEM	C00007	C00007 CYP4B1
NADPH	CYP4B1	NADPH CYP4B1	Reactome &GEM	C00005	C00005 CYP4B1;CYP4B1 C00005
Hydrogen Ion	CYP4B1	Hydrogen Ion CYP4B1	Reactome &GEM	C00080	C00080 CYP4B1;CYP4B1 C00080
Water	CYP4B1	Water CYP4B1	Reactome &GEM	C00001	CYP4B1 C00001;C00001 CYP4B1
NADP	CYP4B1	NADP CYP4B1	Reactome &GEM	C00006	CYP4B1 C00006;C00006 CYP4B1
Hydrogen Ion	CYP4F12	Hydrogen Ion CYP4F12	Reactome &GEM	C00080	C00080 CYP4F12;CYP4F12 C00080
Oxygen	CYP4F12	Oxygen CYP4F12	Reactome &GEM	C00007	C00007 CYP4F12
NADPH	CYP4F12	NADPH CYP4F12	Reactome &GEM	C00005	C00005 CYP4F12;CYP4F12 C00005
Water	CYP4F12	Water CYP4F12	Reactome &GEM	C00001	CYP4F12 C00001;C00001 CYP4F12
NADP	CYP4F12	NADP CYP4F12	Reactome &GEM	C00006	CYP4F12 C00006;C00006 CYP4F12
Uridine triphosphate	UGP2	Uridine triphosphate UGP2	Reactome&BRENDA &GEM	C00075	C00075 UGP2
Glucose 1-phosphate	UGP2	Glucose 1-phosphate UGP2	Reactome&KEGG&BRENDA &GEM	C00103	C00103 UGP2;UGP2 C00103
Pyrophosphate	UGP2	Pyrophosphate UGP2	Reactome&BRENDA &GEM	C00013	UGP2 C00013
Uridine diphosphate glucose	UGP2	Uridine diphosphate glucose UGP2	Reactome&KEGG&BRENDA &GEM	C00029	UGP2 C00029;C00029 UGP2
NAD	UGDH	NAD UGDH	Reactome	C00003	C00003 UGDH
Uridine diphosphate glucose	UGDH	Uridine diphosphate glucose UGDH	Reactome&KEGG&BRENDA &GEM	C00029	C00029 UGDH;UGDH C00029
Water	UGDH	Water UGDH	Reactome&BRENDA &GEM	C00001	C00001 UGDH
Hydrogen Ion	UGDH	Hydrogen Ion UGDH	Reactome	C00080	UGDH C00080
NADH	UGDH	NADH UGDH	Reactome	C00004	UGDH C00004
Uridine diphosphate glucuronic acid	UGDH	Uridine diphosphate glucuronic acid UGDH	Reactome&KEGG&BRENDA &GEM	C00167	UGDH C00167;C00167 UGDH
Uridine diphosphate glucuronic acid	SLC35D1	Uridine diphosphate glucuronic acid SLC35D1	Reactome &GEM	C00167	C00167 SLC35D1;SLC35D1 C00167
17a-Hydroxypregnenolone	HSD3B1	17a-Hydroxypregnenolone HSD3B1	Reactome&KEGG &GEM	C05138	C05138 HSD3B1;HSD3B1 C05138
17a-Hydroxypregnenolone	HSD3B2	17a-Hydroxypregnenolone HSD3B2	Reactome&KEGG &GEM	C05138	C05138 HSD3B2;HSD3B2 C05138
17-Hydroxyprogesterone	HSD3B1	17-Hydroxyprogesterone HSD3B1	Reactome&KEGG &GEM	C01176	HSD3B1 C01176
17-Hydroxyprogesterone	HSD3B2	17-Hydroxyprogesterone HSD3B2	Reactome&KEGG &GEM	C01176	HSD3B2 C01176
17-Hydroxyprogesterone	CYP21A2	17-Hydroxyprogesterone CYP21A2	Reactome&KEGG&BRENDA &GEM	C01176	C01176 CYP21A2;CYP21A2 C01176
Cortexolone	CYP21A2	Cortexolone CYP21A2	Reactome&KEGG&BRENDA &GEM	C05488	CYP21A2 C05488
NADP	HSD11B1	NADP HSD11B1	Reactome&BRENDA &GEM	C00006	C00006 HSD11B1;HSD11B1 C00006
NADPH	HSD11B1	NADPH HSD11B1	Reactome&BRENDA &GEM	C00005	HSD11B1 C00005;C00005 HSD11B1
Hydrogen Ion	HSD11B1	Hydrogen Ion HSD11B1	Reactome&BRENDA &GEM	C00080	HSD11B1 C00080;C00080 HSD11B1
Cortisone	HSD11B1	Cortisone HSD11B1	Reactome&BRENDA	C00762	HSD11B1 C00762;C00762 HSD11B1
NADP	HSD11B2	NADP HSD11B2	Reactome&BRENDA &GEM	C00006	C00006 HSD11B2;HSD11B2 C00006
NADPH	HSD11B2	NADPH HSD11B2	Reactome&BRENDA &GEM	C00005	HSD11B2 C00005;C00005 HSD11B2
Hydrogen Ion	HSD11B2	Hydrogen Ion HSD11B2	Reactome&BRENDA &GEM	C00080	HSD11B2 C00080;C00080 HSD11B2
Cortisone	HSD11B2	Cortisone HSD11B2	Reactome&BRENDA	C00762	HSD11B2 C00762;C00762 HSD11B2
Adenosine triphosphate	OPLAH	Adenosine triphosphate OPLAH	Reactome&BRENDA &GEM	C00002	C00002 OPLAH
Water	OPLAH	Water OPLAH	Reactome&BRENDA	C00001	C00001 OPLAH
Phosphate	OPLAH	Phosphate OPLAH	Reactome&BRENDA &GEM	C00009	OPLAH C00009
L-Glutamic acid	OPLAH	L-Glutamic acid OPLAH	Reactome&KEGG&BRENDA &GEM	C00025	OPLAH C00025
ADP	OPLAH	ADP OPLAH	Reactome&BRENDA &GEM	C00008	OPLAH C00008
L-Cysteine	GCLC	L-Cysteine GCLC	Reactome&KEGG&BRENDA &GEM	C00097	C00097 GCLC;GCLC C00097
Adenosine triphosphate	GCLC	Adenosine triphosphate GCLC	Reactome&BRENDA &GEM	C00002	C00002 GCLC
L-Glutamic acid	GCLC	L-Glutamic acid GCLC	Reactome&KEGG&BRENDA &GEM	C00025	C00025 GCLC;GCLC C00025
ADP	GCLC	ADP GCLC	Reactome&BRENDA &GEM	C00008	GCLC C00008
Phosphate	GCLC	Phosphate GCLC	Reactome&BRENDA &GEM	C00009	GCLC C00009
L-Cysteine	GCLM	L-Cysteine GCLM	Reactome&KEGG&BRENDA &GEM	C00097	C00097 GCLM;GCLM C00097
Adenosine triphosphate	GCLM	Adenosine triphosphate GCLM	Reactome&BRENDA &GEM	C00002	C00002 GCLM
L-Glutamic acid	GCLM	L-Glutamic acid GCLM	Reactome&KEGG&BRENDA &GEM	C00025	C00025 GCLM;GCLM C00025
ADP	GCLM	ADP GCLM	Reactome&BRENDA &GEM	C00008	GCLM C00008
Phosphate	GCLM	Phosphate GCLM	Reactome&BRENDA &GEM	C00009	GCLM C00009
L-Cysteine	GGCT	L-Cysteine GGCT	Reactome&KEGG &GEM	C00097	GGCT C00097;C00097 GGCT
Adenosine triphosphate	GSS	Adenosine triphosphate GSS	Reactome&BRENDA &GEM	C00002	C00002 GSS
Glycine	GSS	Glycine GSS	Reactome&KEGG&BRENDA &GEM	C00037	C00037 GSS;GSS C00037
ADP	GSS	ADP GSS	Reactome&BRENDA &GEM	C00008	GSS C00008
Glutathione	GSS	Glutathione GSS	Reactome&KEGG&BRENDA &GEM	C00051	GSS C00051;C00051 GSS
Phosphate	GSS	Phosphate GSS	Reactome&BRENDA &GEM	C00009	GSS C00009
Glutathione	GGT1	Glutathione GGT1	Reactome &GEM	C00051	C00051 GGT1;GGT1 C00051
Water	GGT1	Water GGT1	Reactome &GEM	C00001	C00001 GGT1;GGT1 C00001
L-Glutamic acid	GGT1	L-Glutamic acid GGT1	Reactome&KEGG &GEM	C00025	GGT1 C00025;C00025 GGT1
Water	CNDP2	Water CNDP2	Reactome &GEM	C00001	C00001 CNDP2;CNDP2 C00001
Glycine	CNDP2	Glycine CNDP2	Reactome &GEM	C00037	CNDP2 C00037;C00037 CNDP2
L-Cysteine	CNDP2	L-Cysteine CNDP2	Reactome	C00097	CNDP2 C00097
Glutathione	CHAC1	Glutathione CHAC1	Reactome	C00051	C00051 CHAC1
Glutathione	CHAC2	Glutathione CHAC2	Reactome	C00051	C00051 CHAC2
Water	ENPP6	Water ENPP6	Reactome &GEM	C00001	C00001 ENPP6
Water	GDE1	Water GDE1	Reactome&BRENDA &GEM	C00001	C00001 GDE1
Glycerol 3-phosphate	GDE1	Glycerol 3-phosphate GDE1	Reactome&BRENDA &GEM	C00093	GDE1 C00093
myo-Inositol	GDE1	myo-Inositol GDE1	Reactome&BRENDA &GEM	C00137	GDE1 C00137
Water	GDPD1	Water GDPD1	Reactome&BRENDA	C00001	C00001 GDPD1
Carboxylate	GDPD1	Carboxylate GDPD1	Reactome	C00060	GDPD1 C00060
Water	GDPD3	Water GDPD3	Reactome	C00001	C00001 GDPD3
Carboxylate	GDPD3	Carboxylate GDPD3	Reactome	C00060	GDPD3 C00060
Water	PNPLA6	Water PNPLA6	Reactome &GEM	C00001	C00001 PNPLA6
Carboxylate	PNPLA6	Carboxylate PNPLA6	Reactome	C00060	PNPLA6 C00060
Water	PNPLA7	Water PNPLA7	Reactome &GEM	C00001	C00001 PNPLA7
Carboxylate	PNPLA7	Carboxylate PNPLA7	Reactome	C00060	PNPLA7 C00060
Water	GDPD5	Water GDPD5	Reactome&BRENDA	C00001	C00001 GDPD5
Glycerol 3-phosphate	GDPD5	Glycerol 3-phosphate GDPD5	Reactome&BRENDA	C00093	GDPD5 C00093
Uridine 5'-monophosphate	SLC35D2	Uridine 5'-monophosphate SLC35D2	Reactome &GEM	C00105	C00105 SLC35D2;SLC35D2 C00105
Uridine diphosphate glucose	SLC35D2	Uridine diphosphate glucose SLC35D2	Reactome &GEM	C00029	C00029 SLC35D2;SLC35D2 C00029
Uridine diphosphate glucuronic acid	EXT1	Uridine diphosphate glucuronic acid EXT1	Reactome &GEM	C00167	C00167 EXT1
Uridine diphosphate glucuronic acid	EXT2	Uridine diphosphate glucuronic acid EXT2	Reactome &GEM	C00167	C00167 EXT2
Water	NDST1	Water NDST1	Reactome	C00001	C00001 NDST1
Acetic acid	NDST1	Acetic acid NDST1	Reactome	C00033	NDST1 C00033
Water	NDST2	Water NDST2	Reactome	C00001	C00001 NDST2
Acetic acid	NDST2	Acetic acid NDST2	Reactome	C00033	NDST2 C00033
Phosphoadenosine phosphosulfate	NDST1	Phosphoadenosine phosphosulfate NDST1	Reactome&BRENDA &GEM	C00053	C00053 NDST1
Adenosine 3'	5'-diphosphate	NDST1	Adenosine 3'	5'-diphosphate NDST1	Reactome&BRENDA &GEM	C00054	NDST1 C00054
Phosphoadenosine phosphosulfate	NDST2	Phosphoadenosine phosphosulfate NDST2	Reactome &GEM	C00053	C00053 NDST2
Adenosine 3'	5'-diphosphate	NDST2	Adenosine 3'	5'-diphosphate NDST2	Reactome &GEM	C00054	NDST2 C00054
Phosphoadenosine phosphosulfate	HS2ST1	Phosphoadenosine phosphosulfate HS2ST1	Reactome &GEM	C00053	C00053 HS2ST1
Adenosine 3'	5'-diphosphate	HS2ST1	Adenosine 3'	5'-diphosphate HS2ST1	Reactome &GEM	C00054	HS2ST1 C00054
Phosphoadenosine phosphosulfate	HS3ST2	Phosphoadenosine phosphosulfate HS3ST2	Reactome&BRENDA &GEM	C00053	C00053 HS3ST2
Adenosine 3'	5'-diphosphate	HS3ST2	Adenosine 3'	5'-diphosphate HS3ST2	Reactome&BRENDA &GEM	C00054	HS3ST2 C00054
Phosphoadenosine phosphosulfate	HS3ST3A1	Phosphoadenosine phosphosulfate HS3ST3A1	Reactome&BRENDA &GEM	C00053	C00053 HS3ST3A1
Adenosine 3'	5'-diphosphate	HS3ST3A1	Adenosine 3'	5'-diphosphate HS3ST3A1	Reactome&BRENDA &GEM	C00054	HS3ST3A1 C00054
Phosphoadenosine phosphosulfate	HS3ST3B1	Phosphoadenosine phosphosulfate HS3ST3B1	Reactome&BRENDA &GEM	C00053	C00053 HS3ST3B1
Adenosine 3'	5'-diphosphate	HS3ST3B1	Adenosine 3'	5'-diphosphate HS3ST3B1	Reactome&BRENDA &GEM	C00054	HS3ST3B1 C00054
Phosphoadenosine phosphosulfate	HS3ST5	Phosphoadenosine phosphosulfate HS3ST5	Reactome &GEM	C00053	C00053 HS3ST5
Adenosine 3'	5'-diphosphate	HS3ST5	Adenosine 3'	5'-diphosphate HS3ST5	Reactome &GEM	C00054	HS3ST5 C00054
Phosphoadenosine phosphosulfate	HS3ST6	Phosphoadenosine phosphosulfate HS3ST6	Reactome &GEM	C00053	C00053 HS3ST6
Adenosine 3'	5'-diphosphate	HS3ST6	Adenosine 3'	5'-diphosphate HS3ST6	Reactome &GEM	C00054	HS3ST6 C00054
Phosphoadenosine phosphosulfate	HS3ST1	Phosphoadenosine phosphosulfate HS3ST1	Reactome &GEM	C00053	C00053 HS3ST1
Adenosine 3'	5'-diphosphate	HS3ST1	Adenosine 3'	5'-diphosphate HS3ST1	Reactome &GEM	C00054	HS3ST1 C00054
Phosphoadenosine phosphosulfate	HS6ST1	Phosphoadenosine phosphosulfate HS6ST1	Reactome &GEM	C00053	C00053 HS6ST1
Adenosine 3'	5'-diphosphate	HS6ST1	Adenosine 3'	5'-diphosphate HS6ST1	Reactome &GEM	C00054	HS6ST1 C00054
Phosphoadenosine phosphosulfate	HS6ST2	Phosphoadenosine phosphosulfate HS6ST2	Reactome &GEM	C00053	C00053 HS6ST2
Adenosine 3'	5'-diphosphate	HS6ST2	Adenosine 3'	5'-diphosphate HS6ST2	Reactome &GEM	C00054	HS6ST2 C00054
Water	HPSE	Water HPSE	Reactome&BRENDA &GEM	C00001	C00001 HPSE
Water	HPSE2	Water HPSE2	Reactome &GEM	C00001	C00001 HPSE2
Water	SGSH	Water SGSH	Reactome &GEM	C00001	C00001 SGSH
Acetyl-CoA	HGSNAT	Acetyl-CoA HGSNAT	Reactome&BRENDA &GEM	C00024	C00024 HGSNAT
Coenzyme A	HGSNAT	Coenzyme A HGSNAT	Reactome&BRENDA &GEM	C00010	HGSNAT C00010
Water	NAGLU	Water NAGLU	Reactome &GEM	C00001	C00001 NAGLU
Water	GUSB	Water GUSB	Reactome &GEM	C00001	C00001 GUSB;GUSB C00001
Water	GLB1	Water GLB1	Reactome &GEM	C00001	C00001 GLB1;GLB1 C00001
Water	PLA2G15	Water PLA2G15	Reactome&BRENDA &GEM	C00001	C00001 PLA2G15
Carboxylate	PLA2G15	Carboxylate PLA2G15	Reactome	C00060	PLA2G15 C00060
Water	GPCPD1	Water GPCPD1	Reactome&BRENDA &GEM	C00001	C00001 GPCPD1
Glycerol 3-phosphate	GPCPD1	Glycerol 3-phosphate GPCPD1	Reactome&BRENDA &GEM	C00093	GPCPD1 C00093
1-Acyl-sn-glycero-3-phosphoethanolamine	PLA2G4C	1-Acyl-sn-glycero-3-phosphoethanolamine PLA2G4C	Reactome &GEM	C04438	C04438 PLA2G4C;PLA2G4C C04438
Uridine diphosphategalactose	B4GALT1	Uridine diphosphategalactose B4GALT1	Reactome&BRENDA &GEM	C00052	C00052 B4GALT1;B4GALT1 C00052
Uridine diphosphategalactose	B4GALT2	Uridine diphosphategalactose B4GALT2	Reactome&BRENDA &GEM	C00052	C00052 B4GALT2;B4GALT2 C00052
Uridine diphosphategalactose	B4GALT3	Uridine diphosphategalactose B4GALT3	Reactome &GEM	C00052	C00052 B4GALT3
Uridine diphosphategalactose	B4GALT4	Uridine diphosphategalactose B4GALT4	Reactome &GEM	C00052	C00052 B4GALT4
Uridine diphosphategalactose	B4GALT5	Uridine diphosphategalactose B4GALT5	Reactome&BRENDA &GEM	C00052	C00052 B4GALT5
Uridine diphosphategalactose	B4GALT6	Uridine diphosphategalactose B4GALT6	Reactome &GEM	C00052	C00052 B4GALT6
Cytidine monophosphate	ST3GAL1	Cytidine monophosphate ST3GAL1	Reactome&BRENDA &GEM	C00055	ST3GAL1 C00055
Cytidine monophosphate	ST3GAL2	Cytidine monophosphate ST3GAL2	Reactome&BRENDA &GEM	C00055	ST3GAL2 C00055
Cytidine monophosphate	ST3GAL3	Cytidine monophosphate ST3GAL3	Reactome&BRENDA &GEM	C00055	ST3GAL3 C00055
Cytidine monophosphate	ST3GAL4	Cytidine monophosphate ST3GAL4	Reactome&BRENDA &GEM	C00055	ST3GAL4 C00055
Cytidine monophosphate	ST3GAL6	Cytidine monophosphate ST3GAL6	Reactome &GEM	C00055	ST3GAL6 C00055
Phosphoadenosine phosphosulfate	CHST2	Phosphoadenosine phosphosulfate CHST2	Reactome &GEM	C00053	C00053 CHST2
Adenosine 3'	5'-diphosphate	CHST2	Adenosine 3'	5'-diphosphate CHST2	Reactome &GEM	C00054	CHST2 C00054
Phosphoadenosine phosphosulfate	CHST5	Phosphoadenosine phosphosulfate CHST5	Reactome &GEM	C00053	C00053 CHST5
Adenosine 3'	5'-diphosphate	CHST5	Adenosine 3'	5'-diphosphate CHST5	Reactome &GEM	C00054	CHST5 C00054
Phosphoadenosine phosphosulfate	CHST6	Phosphoadenosine phosphosulfate CHST6	Reactome &GEM	C00053	C00053 CHST6
Adenosine 3'	5'-diphosphate	CHST6	Adenosine 3'	5'-diphosphate CHST6	Reactome &GEM	C00054	CHST6 C00054
Phosphoadenosine phosphosulfate	CHST1	Phosphoadenosine phosphosulfate CHST1	Reactome&BRENDA &GEM	C00053	C00053 CHST1
Adenosine 3'	5'-diphosphate	CHST1	Adenosine 3'	5'-diphosphate CHST1	Reactome &GEM	C00054	CHST1 C00054
Water	GALNS	Water GALNS	Reactome &GEM	C00001	C00001 GALNS
Water	GNS	Water GNS	Reactome&BRENDA &GEM	C00001	C00001 GNS
Coenzyme A	ACSL1	Coenzyme A ACSL1	Reactome&BRENDA &GEM	C00010	C00010 ACSL1;ACSL1 C00010
Pyrophosphate	ACSL1	Pyrophosphate ACSL1	Reactome&BRENDA &GEM	C00013	ACSL1 C00013;C00013 ACSL1
Oxygen	FADS2	Oxygen FADS2	Reactome&BRENDA &GEM	C00007	C00007 FADS2
NADH	FADS2	NADH FADS2	Reactome &GEM	C00004	C00004 FADS2
NAD	FADS2	NAD FADS2	Reactome &GEM	C00003	FADS2 C00003
Water	FADS2	Water FADS2	Reactome&BRENDA	C00001	FADS2 C00001
Malonyl-CoA	ELOVL1	Malonyl-CoA ELOVL1	Reactome &GEM	C00083	C00083 ELOVL1
NADPH	ELOVL1	NADPH ELOVL1	Reactome &GEM	C00005	C00005 ELOVL1;ELOVL1 C00005
NADP	ELOVL1	NADP ELOVL1	Reactome &GEM	C00006	ELOVL1 C00006;C00006 ELOVL1
Carbon dioxide	ELOVL1	Carbon dioxide ELOVL1	Reactome &GEM	C00011	ELOVL1 C00011
Water	ELOVL1	Water ELOVL1	Reactome &GEM	C00001	ELOVL1 C00001;C00001 ELOVL1
Coenzyme A	ELOVL1	Coenzyme A ELOVL1	Reactome &GEM	C00010	ELOVL1 C00010
Malonyl-CoA	ELOVL2	Malonyl-CoA ELOVL2	Reactome &GEM	C00083	C00083 ELOVL2
NADPH	ELOVL2	NADPH ELOVL2	Reactome	C00005	C00005 ELOVL2
NADP	ELOVL2	NADP ELOVL2	Reactome	C00006	ELOVL2 C00006
Carbon dioxide	ELOVL2	Carbon dioxide ELOVL2	Reactome &GEM	C00011	ELOVL2 C00011
Water	ELOVL2	Water ELOVL2	Reactome	C00001	ELOVL2 C00001
Coenzyme A	ELOVL2	Coenzyme A ELOVL2	Reactome &GEM	C00010	ELOVL2 C00010
Malonyl-CoA	ELOVL3	Malonyl-CoA ELOVL3	Reactome &GEM	C00083	C00083 ELOVL3
NADPH	ELOVL3	NADPH ELOVL3	Reactome	C00005	C00005 ELOVL3
NADP	ELOVL3	NADP ELOVL3	Reactome	C00006	ELOVL3 C00006
Carbon dioxide	ELOVL3	Carbon dioxide ELOVL3	Reactome &GEM	C00011	ELOVL3 C00011
Water	ELOVL3	Water ELOVL3	Reactome	C00001	ELOVL3 C00001
Coenzyme A	ELOVL3	Coenzyme A ELOVL3	Reactome &GEM	C00010	ELOVL3 C00010
Malonyl-CoA	ELOVL5	Malonyl-CoA ELOVL5	Reactome &GEM	C00083	C00083 ELOVL5
NADPH	ELOVL5	NADPH ELOVL5	Reactome	C00005	C00005 ELOVL5
NADP	ELOVL5	NADP ELOVL5	Reactome	C00006	ELOVL5 C00006
Carbon dioxide	ELOVL5	Carbon dioxide ELOVL5	Reactome &GEM	C00011	ELOVL5 C00011
Water	ELOVL5	Water ELOVL5	Reactome	C00001	ELOVL5 C00001
Coenzyme A	ELOVL5	Coenzyme A ELOVL5	Reactome &GEM	C00010	ELOVL5 C00010
NADH	FADS1	NADH FADS1	Reactome &GEM	C00004	C00004 FADS1
Oxygen	FADS1	Oxygen FADS1	Reactome &GEM	C00007	C00007 FADS1
Water	FADS1	Water FADS1	Reactome	C00001	FADS1 C00001
NAD	FADS1	NAD FADS1	Reactome &GEM	C00003	FADS1 C00003
Phosphate	ABCD1	Phosphate ABCD1	Reactome &GEM	C00009	ABCD1 C00009
Pregnenolone	HSD3B1	Pregnenolone HSD3B1	Reactome&KEGG&BRENDA &GEM	C01953	C01953 HSD3B1;HSD3B1 C01953
Pregnenolone	HSD3B2	Pregnenolone HSD3B2	Reactome&KEGG&BRENDA &GEM	C01953	C01953 HSD3B2;HSD3B2 C01953
Progesterone	HSD3B1	Progesterone HSD3B1	Reactome&KEGG&BRENDA &GEM	C00410	HSD3B1 C00410
Progesterone	HSD3B2	Progesterone HSD3B2	Reactome&KEGG&BRENDA &GEM	C00410	HSD3B2 C00410
Progesterone	CGA	Progesterone CGA	Reactome	C00410	CGA C00410
Progesterone	LHB	Progesterone LHB	Reactome	C00410	LHB C00410
All-trans-retinoic acid	CYP2S1	All-trans-retinoic acid CYP2S1	Reactome&KEGG &GEM	C00777	C00777 CYP2S1;CYP2S1 C00777
Hydrogen Ion	CYP2S1	Hydrogen Ion CYP2S1	Reactome &GEM	C00080	C00080 CYP2S1;CYP2S1 C00080
Oxygen	CYP2S1	Oxygen CYP2S1	Reactome &GEM	C00007	C00007 CYP2S1
NADPH	CYP2S1	NADPH CYP2S1	Reactome &GEM	C00005	C00005 CYP2S1;CYP2S1 C00005
Water	CYP2S1	Water CYP2S1	Reactome &GEM	C00001	CYP2S1 C00001;C00001 CYP2S1
NADP	CYP2S1	NADP CYP2S1	Reactome &GEM	C00006	CYP2S1 C00006;C00006 CYP2S1
Hydrogen Ion	CYP2U1	Hydrogen Ion CYP2U1	Reactome &GEM	C00080	C00080 CYP2U1;CYP2U1 C00080
NADPH	CYP2U1	NADPH CYP2U1	Reactome &GEM	C00005	C00005 CYP2U1;CYP2U1 C00005
Oxygen	CYP2U1	Oxygen CYP2U1	Reactome &GEM	C00007	C00007 CYP2U1
NADP	CYP2U1	NADP CYP2U1	Reactome &GEM	C00006	CYP2U1 C00006;C00006 CYP2U1
Water	CYP2U1	Water CYP2U1	Reactome &GEM	C00001	CYP2U1 C00001;C00001 CYP2U1
Oxygen	CYP2W1	Oxygen CYP2W1	Reactome	C00007	C00007 CYP2W1
NADPH	CYP2W1	NADPH CYP2W1	Reactome	C00005	C00005 CYP2W1
Indole	CYP2W1	Indole CYP2W1	Reactome	C00463	C00463 CYP2W1
Hydrogen Ion	CYP2W1	Hydrogen Ion CYP2W1	Reactome	C00080	C00080 CYP2W1
Water	CYP2W1	Water CYP2W1	Reactome	C00001	CYP2W1 C00001
NADP	CYP2W1	NADP CYP2W1	Reactome	C00006	CYP2W1 C00006
Hydrogen Ion	CYP3A43	Hydrogen Ion CYP3A43	Reactome &GEM	C00080	C00080 CYP3A43;CYP3A43 C00080
Testosterone	CYP3A43	Testosterone CYP3A43	Reactome &GEM	C00535	C00535 CYP3A43
Oxygen	CYP3A43	Oxygen CYP3A43	Reactome &GEM	C00007	C00007 CYP3A43;CYP3A43 C00007
NADPH	CYP3A43	NADPH CYP3A43	Reactome &GEM	C00005	C00005 CYP3A43;CYP3A43 C00005
Water	CYP3A43	Water CYP3A43	Reactome &GEM	C00001	CYP3A43 C00001;C00001 CYP3A43
NADP	CYP3A43	NADP CYP3A43	Reactome &GEM	C00006	CYP3A43 C00006;C00006 CYP3A43
Oxygen	CYP4F11	Oxygen CYP4F11	Reactome &GEM	C00007	C00007 CYP4F11
Hydrogen Ion	CYP4F11	Hydrogen Ion CYP4F11	Reactome &GEM	C00080	C00080 CYP4F11;CYP4F11 C00080
NADPH	CYP4F11	NADPH CYP4F11	Reactome &GEM	C00005	C00005 CYP4F11;CYP4F11 C00005
Water	CYP4F11	Water CYP4F11	Reactome &GEM	C00001	CYP4F11 C00001;C00001 CYP4F11
NADP	CYP4F11	NADP CYP4F11	Reactome &GEM	C00006	CYP4F11 C00006;C00006 CYP4F11
NAD	PARP16	NAD PARP16	Reactome&BRENDA &GEM	C00003	C00003 PARP16;PARP16 C00003
Niacinamide	PARP16	Niacinamide PARP16	Reactome&BRENDA &GEM	C00153	PARP16 C00153;C00153 PARP16
NAD	PARP10	NAD PARP10	Reactome &GEM	C00003	C00003 PARP10;PARP10 C00003
Niacinamide	PARP10	Niacinamide PARP10	Reactome &GEM	C00153	PARP10 C00153;C00153 PARP10
NAD	PARP9	NAD PARP9	Reactome &GEM	C00003	C00003 PARP9;PARP9 C00003
Niacinamide	PARP9	Niacinamide PARP9	Reactome &GEM	C00153	PARP9 C00153;C00153 PARP9
Niacinamide	NAMPT	Niacinamide NAMPT	Reactome&KEGG&BRENDA &GEM	C00153	C00153 NAMPT;NAMPT C00153
Phosphoribosyl pyrophosphate	NAMPT	Phosphoribosyl pyrophosphate NAMPT	Reactome&BRENDA &GEM	C00119	C00119 NAMPT;NAMPT C00119
Nicotinic acid mononucleotide	NAMPT	Nicotinic acid mononucleotide NAMPT	Reactome	C01185	NAMPT C01185
Pyrophosphate	NAMPT	Pyrophosphate NAMPT	Reactome&BRENDA &GEM	C00013	NAMPT C00013;C00013 NAMPT
Nicotinic acid	SLC22A13	Nicotinic acid SLC22A13	Reactome &GEM	C00253	SLC22A13 C00253;C00253 SLC22A13
L-Lactic acid	SLC5A8	L-Lactic acid SLC5A8	Reactome &GEM	C00186	C00186 SLC5A8;SLC5A8 C00186
Acetic acid	SLC5A8	Acetic acid SLC5A8	Reactome	C00033	C00033 SLC5A8;SLC5A8 C00033
Butyric acid	SLC5A8	Butyric acid SLC5A8	Reactome &GEM	C00246	C00246 SLC5A8;SLC5A8 C00246
Pyruvic acid	SLC5A8	Pyruvic acid SLC5A8	Reactome &GEM	C00022	C00022 SLC5A8;SLC5A8 C00022
Sodium	SLC5A8	Sodium SLC5A8	Reactome &GEM	C01330	C01330 SLC5A8;SLC5A8 C01330
Nicotinic acid	SLC5A8	Nicotinic acid SLC5A8	Reactome &GEM	C00253	SLC5A8 C00253;C00253 SLC5A8
Hydrogen Ion	NAPRT	Hydrogen Ion NAPRT	Reactome &GEM	C00080	C00080 NAPRT;NAPRT C00080
Phosphoribosyl pyrophosphate	NAPRT	Phosphoribosyl pyrophosphate NAPRT	Reactome &GEM	C00119	C00119 NAPRT;NAPRT C00119
Nicotinic acid	NAPRT	Nicotinic acid NAPRT	Reactome&KEGG&BRENDA &GEM	C00253	C00253 NAPRT;NAPRT C00253
Nicotinic acid mononucleotide	NAPRT	Nicotinic acid mononucleotide NAPRT	Reactome&BRENDA &GEM	C01185	NAPRT C01185;C01185 NAPRT
Pyrophosphate	NAPRT	Pyrophosphate NAPRT	Reactome&BRENDA &GEM	C00013	NAPRT C00013;C00013 NAPRT
S-Adenosylmethionine	NNMT	S-Adenosylmethionine NNMT	Reactome &GEM	C00019	C00019 NNMT
Niacinamide	NNMT	Niacinamide NNMT	Reactome&KEGG &GEM	C00153	C00153 NNMT;NNMT C00153
S-Adenosylhomocysteine	NNMT	S-Adenosylhomocysteine NNMT	Reactome &GEM	C00021	NNMT C00021
Hydrogen Ion	PTGS2	Hydrogen Ion PTGS2	Reactome &GEM	C00080	C00080 PTGS2;PTGS2 C00080
Water	PTGS2	Water PTGS2	Reactome&BRENDA &GEM	C00001	PTGS2 C00001;C00001 PTGS2
Prostaglandin H2	PTGS2	Prostaglandin H2 PTGS2	Reactome&KEGG&BRENDA &GEM	C00427	PTGS2 C00427
Adenosine triphosphate	NAXD	Adenosine triphosphate NAXD	Reactome	C00002	C00002 NAXD
NADPH	NAXD	NADPH NAXD	Reactome	C00005	NAXD C00005
Phosphate	NAXD	Phosphate NAXD	Reactome	C00009	NAXD C00009
ADP	NAXD	ADP NAXD	Reactome	C00008	NAXD C00008
Hydrogen Ion	NAXD	Hydrogen Ion NAXD	Reactome	C00080	NAXD C00080
NADH	NUDT12	NADH NUDT12	Reactome	C00004	C00004 NUDT12
Hydrogen Ion	NUDT12	Hydrogen Ion NUDT12	Reactome	C00080	NUDT12 C00080
Hydrogen Ion	RNLS	Hydrogen Ion RNLS	Reactome&BRENDA	C00080	C00080 RNLS
Oxygen	RNLS	Oxygen RNLS	Reactome&BRENDA	C00007	C00007 RNLS
Hydrogen peroxide	RNLS	Hydrogen peroxide RNLS	Reactome&BRENDA	C00027	RNLS C00027
NAD	RNLS	NAD RNLS	Reactome&BRENDA	C00003	RNLS C00003
Oxygen	SMOX	Oxygen SMOX	Reactome&BRENDA &GEM	C00007	C00007 SMOX
Spermine	SMOX	Spermine SMOX	Reactome&KEGG&BRENDA &GEM	C00750	C00750 SMOX;SMOX C00750
Hydrogen peroxide	SMOX	Hydrogen peroxide SMOX	Reactome&BRENDA &GEM	C00027	SMOX C00027
3-aminopropanal	SMOX	3-aminopropanal SMOX	Reactome	C02229	SMOX C02229
Spermidine	SMOX	Spermidine SMOX	Reactome&KEGG&BRENDA &GEM	C00315	SMOX C00315;C00315 SMOX
N1-Acetylspermidine	PAOX	N1-Acetylspermidine PAOX	Reactome &GEM	C00612	C00612 PAOX;PAOX C00612
Oxygen	PAOX	Oxygen PAOX	Reactome &GEM	C00007	C00007 PAOX
Putrescine	PAOX	Putrescine PAOX	Reactome &GEM	C00134	PAOX C00134
Hydrogen peroxide	PAOX	Hydrogen peroxide PAOX	Reactome &GEM	C00027	PAOX C00027
N1-Acetylspermine	PAOX	N1-Acetylspermine PAOX	Reactome &GEM	C02567	C02567 PAOX
Spermidine	PAOX	Spermidine PAOX	Reactome &GEM	C00315	PAOX C00315
Water	NUDT1	Water NUDT1	Reactome&BRENDA	C00001	C00001 NUDT1
Pyrophosphate	NUDT1	Pyrophosphate NUDT1	Reactome&BRENDA	C00013	NUDT1 C00013
Water	NUDT15	Water NUDT15	Reactome	C00001	C00001 NUDT15
Pyrophosphate	NUDT15	Pyrophosphate NUDT15	Reactome	C00013	NUDT15 C00013
Phosphate	NUDT15	Phosphate NUDT15	Reactome	C00009	NUDT15 C00009
Water	NUDT18	Water NUDT18	Reactome	C00001	C00001 NUDT18
Phosphate	NUDT18	Phosphate NUDT18	Reactome	C00009	NUDT18 C00009
Water	NUDT16	Water NUDT16	Reactome&BRENDA	C00001	C00001 NUDT16
dIMP	NUDT16	dIMP NUDT16	Reactome	C06196	NUDT16 C06196;C06196 NUDT16
Phosphate	NUDT16	Phosphate NUDT16	Reactome	C00009	NUDT16 C00009
Inosinic acid	NUDT16	Inosinic acid NUDT16	Reactome&KEGG	C00130	NUDT16 C00130;C00130 NUDT16
Water	NUDT5	Water NUDT5	Reactome&BRENDA &GEM	C00001	C00001 NUDT5
D-Ribose 5-phosphate	NUDT5	D-Ribose 5-phosphate NUDT5	Reactome&BRENDA &GEM	C00117	NUDT5 C00117;C00117 NUDT5
Adenosine monophosphate	NUDT5	Adenosine monophosphate NUDT5	Reactome&BRENDA &GEM	C00020	NUDT5 C00020
Water	NUDT9	Water NUDT9	Reactome&BRENDA &GEM	C00001	C00001 NUDT9
Adenosine monophosphate	NUDT9	Adenosine monophosphate NUDT9	Reactome&BRENDA &GEM	C00020	NUDT9 C00020
D-Ribose 5-phosphate	NUDT9	D-Ribose 5-phosphate NUDT9	Reactome&BRENDA &GEM	C00117	NUDT9 C00117;C00117 NUDT9
Water	ADPRM	Water ADPRM	Reactome&BRENDA &GEM	C00001	C00001 ADPRM;ADPRM C00001
D-Ribose 5-phosphate	ADPRM	D-Ribose 5-phosphate ADPRM	Reactome&BRENDA &GEM	C00117	ADPRM C00117;C00117 ADPRM
Adenosine monophosphate	ADPRM	Adenosine monophosphate ADPRM	Reactome&BRENDA &GEM	C00020	ADPRM C00020
Cholesterol	TSPOAP1	Cholesterol TSPOAP1	Reactome	C00187	C00187 TSPOAP1;TSPOAP1 C00187
Cholesterol	TSPO	Cholesterol TSPO	Reactome	C00187	C00187 TSPO;TSPO C00187
Cholesterol	CYP11A1	Cholesterol CYP11A1	Reactome&KEGG&BRENDA &GEM	C00187	C00187 CYP11A1
22b-Hydroxycholesterol	CYP11A1	22b-Hydroxycholesterol CYP11A1	Reactome &GEM	C05502	CYP11A1 C05502;C05502 CYP11A1
Cholesterol	FDXR	Cholesterol FDXR	Reactome	C00187	C00187 FDXR
22b-Hydroxycholesterol	FDXR	22b-Hydroxycholesterol FDXR	Reactome	C05502	FDXR C05502;C05502 FDXR
Cholesterol	FDX1	Cholesterol FDX1	Reactome	C00187	C00187 FDX1
22b-Hydroxycholesterol	FDX1	22b-Hydroxycholesterol FDX1	Reactome	C05502	FDX1 C05502;C05502 FDX1
Cholesterol	FDX2	Cholesterol FDX2	Reactome	C00187	C00187 FDX2
22b-Hydroxycholesterol	FDX2	22b-Hydroxycholesterol FDX2	Reactome	C05502	FDX2 C05502;C05502 FDX2
4-Methylpentanal	AKR1B1	4-Methylpentanal AKR1B1	Reactome &GEM	C02373	C02373 AKR1B1
NADPH	AKR1B1	NADPH AKR1B1	Reactome&BRENDA &GEM	C00005	C00005 AKR1B1;AKR1B1 C00005
Hydrogen Ion	AKR1B1	Hydrogen Ion AKR1B1	Reactome&BRENDA &GEM	C00080	C00080 AKR1B1;AKR1B1 C00080
NADP	AKR1B1	NADP AKR1B1	Reactome&BRENDA &GEM	C00006	AKR1B1 C00006;C00006 AKR1B1
Propionyl-CoA	PCCA	Propionyl-CoA PCCA	Reactome&KEGG &GEM	C00100	C00100 PCCA;PCCA C00100
Carbon dioxide	PCCA	Carbon dioxide PCCA	Reactome	C00011	C00011 PCCA
Adenosine triphosphate	PCCA	Adenosine triphosphate PCCA	Reactome &GEM	C00002	C00002 PCCA
ADP	PCCA	ADP PCCA	Reactome &GEM	C00008	PCCA C00008
Phosphate	PCCA	Phosphate PCCA	Reactome &GEM	C00009	PCCA C00009
Methylmalonyl-CoA	PCCA	Methylmalonyl-CoA PCCA	Reactome&KEGG &GEM	C00683	PCCA C00683;C00683 PCCA
Propionyl-CoA	PCCB	Propionyl-CoA PCCB	Reactome&KEGG&BRENDA &GEM	C00100	C00100 PCCB;PCCB C00100
Carbon dioxide	PCCB	Carbon dioxide PCCB	Reactome	C00011	C00011 PCCB
Adenosine triphosphate	PCCB	Adenosine triphosphate PCCB	Reactome&BRENDA &GEM	C00002	C00002 PCCB
ADP	PCCB	ADP PCCB	Reactome&BRENDA &GEM	C00008	PCCB C00008
Phosphate	PCCB	Phosphate PCCB	Reactome&BRENDA &GEM	C00009	PCCB C00009
Methylmalonyl-CoA	PCCB	Methylmalonyl-CoA PCCB	Reactome&KEGG &GEM	C00683	PCCB C00683;C00683 PCCB
Methylmalonyl-CoA	MCEE	Methylmalonyl-CoA MCEE	Reactome&KEGG &GEM	C00683	C00683 MCEE;MCEE C00683
R-Methylmalonyl-CoA	MCEE	R-Methylmalonyl-CoA MCEE	Reactome&KEGG &GEM	C01213	MCEE C01213;C01213 MCEE
R-Methylmalonyl-CoA	MMAA	R-Methylmalonyl-CoA MMAA	Reactome	C01213	C01213 MMAA
Succinyl-CoA	MMAA	Succinyl-CoA MMAA	Reactome	C00091	MMAA C00091
R-Methylmalonyl-CoA	MMUT	R-Methylmalonyl-CoA MMUT	Reactome	C01213	C01213 MMUT
Succinyl-CoA	MMUT	Succinyl-CoA MMUT	Reactome	C00091	MMUT C00091
Sodium	SLC10A2	Sodium SLC10A2	Reactome &GEM	C01330	C01330 SLC10A2;SLC10A2 C01330
Sodium	RXRA	Sodium RXRA	Reactome	C01330	C01330 RXRA;RXRA C01330
Sodium	NR1H4	Sodium NR1H4	Reactome	C01330	C01330 NR1H4;NR1H4 C01330
Sodium	NCOA1	Sodium NCOA1	Reactome	C01330	C01330 NCOA1;NCOA1 C01330
Sodium	NCOA2	Sodium NCOA2	Reactome	C01330	C01330 NCOA2;NCOA2 C01330
Adenosine triphosphate	ABCC3	Adenosine triphosphate ABCC3	Reactome&BRENDA &GEM	C00002	C00002 ABCC3
Phosphate	ABCC3	Phosphate ABCC3	Reactome&BRENDA &GEM	C00009	ABCC3 C00009
ADP	ABCC3	ADP ABCC3	Reactome&BRENDA &GEM	C00008	ABCC3 C00008
Sodium	SLC10A1	Sodium SLC10A1	Reactome &GEM	C01330	C01330 SLC10A1;SLC10A1 C01330
Glycocholic acid	SLC10A1	Glycocholic acid SLC10A1	Reactome &GEM	C01921	SLC10A1 C01921;C01921 SLC10A1
Chenodeoxycholic acid glycine conjugate	SLC10A1	Chenodeoxycholic acid glycine conjugate SLC10A1	Reactome &GEM	C05466	SLC10A1 C05466;C05466 SLC10A1
Taurocholic acid	SLC10A1	Taurocholic acid SLC10A1	Reactome &GEM	C05122	SLC10A1 C05122;C05122 SLC10A1
taurochenodeoxycholate	SLC10A1	taurochenodeoxycholate SLC10A1	Reactome &GEM	C05465	C05465 SLC10A1;SLC10A1 C05465
Glycocholic acid	SLCO1A2	Glycocholic acid SLCO1A2	Reactome &GEM	C01921	SLCO1A2 C01921;C01921 SLCO1A2
Taurocholic acid	SLCO1A2	Taurocholic acid SLCO1A2	Reactome &GEM	C05122	SLCO1A2 C05122;C05122 SLCO1A2
taurochenodeoxycholate	SLCO1A2	taurochenodeoxycholate SLCO1A2	Reactome &GEM	C05465	C05465 SLCO1A2;SLCO1A2 C05465
Glycocholic acid	SLCO1B1	Glycocholic acid SLCO1B1	Reactome &GEM	C01921	SLCO1B1 C01921;C01921 SLCO1B1
Taurocholic acid	SLCO1B1	Taurocholic acid SLCO1B1	Reactome &GEM	C05122	SLCO1B1 C05122;C05122 SLCO1B1
Glycocholic acid	SLCO1B3	Glycocholic acid SLCO1B3	Reactome &GEM	C01921	SLCO1B3 C01921;C01921 SLCO1B3
Taurocholic acid	SLCO1B3	Taurocholic acid SLCO1B3	Reactome &GEM	C05122	SLCO1B3 C05122;C05122 SLCO1B3
Water	GSTZ1	Water GSTZ1	Reactome &GEM	C00001	C00001 GSTZ1;GSTZ1 C00001
Adenosine triphosphate	PDK1	Adenosine triphosphate PDK1	Reactome&BRENDA &GEM	C00002	C00002 PDK1
ADP	PDK1	ADP PDK1	Reactome &GEM	C00008	PDK1 C00008
Adenosine triphosphate	PDK2	Adenosine triphosphate PDK2	Reactome&BRENDA &GEM	C00002	C00002 PDK2
ADP	PDK2	ADP PDK2	Reactome &GEM	C00008	PDK2 C00008
Adenosine triphosphate	PDK3	Adenosine triphosphate PDK3	Reactome&BRENDA &GEM	C00002	C00002 PDK3
ADP	PDK3	ADP PDK3	Reactome &GEM	C00008	PDK3 C00008
Adenosine triphosphate	PDK4	Adenosine triphosphate PDK4	Reactome&BRENDA &GEM	C00002	C00002 PDK4
ADP	PDK4	ADP PDK4	Reactome &GEM	C00008	PDK4 C00008
Adenosine triphosphate	RXRA	Adenosine triphosphate RXRA	Reactome	C00002	C00002 RXRA
ADP	RXRA	ADP RXRA	Reactome	C00008	RXRA C00008
Adenosine triphosphate	PPARD	Adenosine triphosphate PPARD	Reactome	C00002	C00002 PPARD
ADP	PPARD	ADP PPARD	Reactome	C00008	PPARD C00008
Water	PDP1	Water PDP1	Reactome &GEM	C00001	C00001 PDP1
Phosphate	PDP1	Phosphate PDP1	Reactome &GEM	C00009	PDP1 C00009
Water	PDPR	Water PDPR	Reactome &GEM	C00001	C00001 PDPR;PDPR C00001
Phosphate	PDPR	Phosphate PDPR	Reactome	C00009	PDPR C00009
Water	PDP2	Water PDP2	Reactome &GEM	C00001	C00001 PDP2
Phosphate	PDP2	Phosphate PDP2	Reactome &GEM	C00009	PDP2 C00009
NADPH	DIO1	NADPH DIO1	Reactome &GEM	C00005	C00005 DIO1;DIO1 C00005
Thyroxine	DIO1	Thyroxine DIO1	Reactome &GEM	C01829	C01829 DIO1;DIO1 C01829
Hydrogen Ion	DIO1	Hydrogen Ion DIO1	Reactome	C00080	C00080 DIO1
Iodide	DIO1	Iodide DIO1	Reactome &GEM	C00708	DIO1 C00708;C00708 DIO1
NADP	DIO1	NADP DIO1	Reactome &GEM	C00006	DIO1 C00006;C00006 DIO1
NADPH	DIO2	NADPH DIO2	Reactome &GEM	C00005	C00005 DIO2;DIO2 C00005
Thyroxine	DIO2	Thyroxine DIO2	Reactome &GEM	C01829	C01829 DIO2;DIO2 C01829
Hydrogen Ion	DIO2	Hydrogen Ion DIO2	Reactome	C00080	C00080 DIO2
Iodide	DIO2	Iodide DIO2	Reactome &GEM	C00708	DIO2 C00708;C00708 DIO2
NADP	DIO2	NADP DIO2	Reactome &GEM	C00006	DIO2 C00006;C00006 DIO2
Hydrogen Ion	DIO3	Hydrogen Ion DIO3	Reactome&BRENDA	C00080	C00080 DIO3
NADPH	DIO3	NADPH DIO3	Reactome &GEM	C00005	C00005 DIO3;DIO3 C00005
Thyroxine	DIO3	Thyroxine DIO3	Reactome&BRENDA	C01829	C01829 DIO3
NADP	DIO3	NADP DIO3	Reactome &GEM	C00006	DIO3 C00006;C00006 DIO3
Iodide	DIO3	Iodide DIO3	Reactome&BRENDA &GEM	C00708	DIO3 C00708;C00708 DIO3
Ubiquinone-1	SQOR	Ubiquinone-1 SQOR	Reactome&BRENDA	C00399	C00399 SQOR
Hydrogen Ion	SQOR	Hydrogen Ion SQOR	Reactome	C00080	C00080 SQOR
QH2	SQOR	QH2 SQOR	Reactome	C00390	SQOR C00390
Water	ETHE1	Water ETHE1	Reactome	C00001	C00001 ETHE1
Oxygen	ETHE1	Oxygen ETHE1	Reactome	C00007	C00007 ETHE1
Hydrogen Ion	ETHE1	Hydrogen Ion ETHE1	Reactome	C00080	ETHE1 C00080
Glutathione	TSTD1	Glutathione TSTD1	Reactome	C00051	C00051 TSTD1
Hydrogen Ion	TSTD1	Hydrogen Ion TSTD1	Reactome	C00080	C00080 TSTD1
Oxidized glutathione	TSTD1	Oxidized glutathione TSTD1	Reactome	C00127	TSTD1 C00127
Oxygen	SUOX	Oxygen SUOX	Reactome&BRENDA &GEM	C00007	C00007 SUOX
Water	SUOX	Water SUOX	Reactome&BRENDA &GEM	C00001	C00001 SUOX
L-Malic acid	SLC25A10	L-Malic acid SLC25A10	Reactome &GEM	C00149	C00149 SLC25A10;SLC25A10 C00149
NADPH	CYP2C19	NADPH CYP2C19	Reactome &GEM	C00005	C00005 CYP2C19;CYP2C19 C00005
Oxygen	CYP2C19	Oxygen CYP2C19	Reactome&BRENDA &GEM	C00007	C00007 CYP2C19;CYP2C19 C00007
Hydrogen Ion	CYP2C19	Hydrogen Ion CYP2C19	Reactome &GEM	C00080	C00080 CYP2C19;CYP2C19 C00080
Water	CYP2C19	Water CYP2C19	Reactome&BRENDA &GEM	C00001	CYP2C19 C00001;C00001 CYP2C19
NADP	CYP2C19	NADP CYP2C19	Reactome &GEM	C00006	CYP2C19 C00006;C00006 CYP2C19
Arachidonic acid	ALOX12B	Arachidonic acid ALOX12B	Reactome&KEGG&BRENDA &GEM	C00219	C00219 ALOX12B;ALOX12B C00219
Oxygen	ALOX12B	Oxygen ALOX12B	Reactome&BRENDA &GEM	C00007	C00007 ALOX12B
Glutathione	GPX1	Glutathione GPX1	Reactome&KEGG&BRENDA	C00051	C00051 GPX1
Oxidized glutathione	GPX1	Oxidized glutathione GPX1	Reactome&BRENDA &GEM	C00127	GPX1 C00127;C00127 GPX1
Water	GPX1	Water GPX1	Reactome&BRENDA &GEM	C00001	GPX1 C00001;C00001 GPX1
Arachidonic acid	ALOX12	Arachidonic acid ALOX12	Reactome&KEGG&BRENDA &GEM	C00219	C00219 ALOX12;ALOX12 C00219
Arachidonic acid	ALOX15	Arachidonic acid ALOX15	Reactome&KEGG&BRENDA &GEM	C00219	C00219 ALOX15;ALOX15 C00219
Oxygen	ALOX15B	Oxygen ALOX15B	Reactome&BRENDA &GEM	C00007	C00007 ALOX15B
Arachidonic acid	ALOX15B	Arachidonic acid ALOX15B	Reactome&KEGG&BRENDA &GEM	C00219	C00219 ALOX15B;ALOX15B C00219
Arachidonic acid	PTGS2	Arachidonic acid PTGS2	Reactome&KEGG&BRENDA &GEM	C00219	C00219 PTGS2;PTGS2 C00219
NADPH	PTGS2	NADPH PTGS2	Reactome &GEM	C00005	C00005 PTGS2;PTGS2 C00005
NADP	PTGS2	NADP PTGS2	Reactome &GEM	C00006	PTGS2 C00006;C00006 PTGS2
Arachidonic acid	ALOX5AP	Arachidonic acid ALOX5AP	Reactome	C00219	C00219 ALOX5AP
Oxygen	ALOX5AP	Oxygen ALOX5AP	Reactome	C00007	C00007 ALOX5AP
5(S)-Hydroperoxyeicosatetraenoic acid	ALOX5AP	5(S)-Hydroperoxyeicosatetraenoic acid ALOX5AP	Reactome	C05356	ALOX5AP C05356;C05356 ALOX5AP
Arachidonic acid	LTC4S	Arachidonic acid LTC4S	Reactome	C00219	C00219 LTC4S
Oxygen	LTC4S	Oxygen LTC4S	Reactome	C00007	C00007 LTC4S
5(S)-Hydroperoxyeicosatetraenoic acid	LTC4S	5(S)-Hydroperoxyeicosatetraenoic acid LTC4S	Reactome	C05356	LTC4S C05356;C05356 LTC4S
Arachidonic acid	ALOX5	Arachidonic acid ALOX5	Reactome&KEGG&BRENDA &GEM	C00219	C00219 ALOX5;ALOX5 C00219
5(S)-Hydroperoxyeicosatetraenoic acid	ALOX5	5(S)-Hydroperoxyeicosatetraenoic acid ALOX5	Reactome	C05356	ALOX5 C05356;C05356 ALOX5
5(S)-Hydroperoxyeicosatetraenoic acid	GPX1	5(S)-Hydroperoxyeicosatetraenoic acid GPX1	Reactome	C05356	C05356 GPX1;GPX1 C05356
5(S)-Hydroperoxyeicosatetraenoic acid	GPX4	5(S)-Hydroperoxyeicosatetraenoic acid GPX4	Reactome	C05356	C05356 GPX4
Water	PON1	Water PON1	Reactome &GEM	C00001	C00001 PON1;PON1 C00001
Water	PON2	Water PON2	Reactome &GEM	C00001	C00001 PON2;PON2 C00001
Water	PON3	Water PON3	Reactome &GEM	C00001	C00001 PON3;PON3 C00001
CDP-diacylglycerol	CRLS1	CDP-diacylglycerol CRLS1	Reactome&KEGG &GEM	C00269	C00269 CRLS1
Cytidine monophosphate	CRLS1	Cytidine monophosphate CRLS1	Reactome &GEM	C00055	CRLS1 C00055
Adenosine triphosphate	MAPKAPK2	Adenosine triphosphate MAPKAPK2	Reactome&BRENDA &GEM	C00002	C00002 MAPKAPK2
ADP	MAPKAPK2	ADP MAPKAPK2	Reactome&BRENDA &GEM	C00008	MAPKAPK2 C00008
Leukotriene A4	ALOX5AP	Leukotriene A4 ALOX5AP	Reactome	C00909	ALOX5AP C00909;C00909 ALOX5AP
Water	ALOX5AP	Water ALOX5AP	Reactome	C00001	ALOX5AP C00001
Leukotriene A4	LTC4S	Leukotriene A4 LTC4S	Reactome&BRENDA &GEM	C00909	LTC4S C00909;C00909 LTC4S
Water	LTC4S	Water LTC4S	Reactome	C00001	LTC4S C00001
Leukotriene A4	ALOX5	Leukotriene A4 ALOX5	Reactome&KEGG &GEM	C00909	ALOX5 C00909;C00909 ALOX5
Water	ALOX5	Water ALOX5	Reactome &GEM	C00001	ALOX5 C00001;C00001 ALOX5
Leukotriene A4	LTA4H	Leukotriene A4 LTA4H	Reactome&KEGG&BRENDA &GEM	C00909	C00909 LTA4H;LTA4H C00909
Leukotriene B4	LTA4H	Leukotriene B4 LTA4H	Reactome&KEGG&BRENDA &GEM	C02165	LTA4H C02165
Leukotriene B4	PTGR1	Leukotriene B4 PTGR1	Reactome	C02165	C02165 PTGR1
NADP	PTGR1	NADP PTGR1	Reactome	C00006	C00006 PTGR1;PTGR1 C00006
Hydrogen Ion	PTGR1	Hydrogen Ion PTGR1	Reactome &GEM	C00080	PTGR1 C00080;C00080 PTGR1
NADPH	PTGR1	NADPH PTGR1	Reactome	C00005	PTGR1 C00005;C00005 PTGR1
Glutathione	ALOX5AP	Glutathione ALOX5AP	Reactome	C00051	C00051 ALOX5AP
Leukotriene C4	ALOX5AP	Leukotriene C4 ALOX5AP	Reactome	C02166	ALOX5AP C02166
Leukotriene C4	LTC4S	Leukotriene C4 LTC4S	Reactome&KEGG&BRENDA &GEM	C02166	LTC4S C02166
Glutathione	ALOX5	Glutathione ALOX5	Reactome	C00051	C00051 ALOX5
Leukotriene C4	ALOX5	Leukotriene C4 ALOX5	Reactome	C02166	ALOX5 C02166
Leukotriene C4	ABCC1	Leukotriene C4 ABCC1	Reactome &GEM	C02166	C02166 ABCC1;ABCC1 C02166
Leukotriene C4	GGT1	Leukotriene C4 GGT1	Reactome&KEGG &GEM	C02166	C02166 GGT1;GGT1 C02166
Leukotriene D4	GGT1	Leukotriene D4 GGT1	Reactome &GEM	C05951	GGT1 C05951;C05951 GGT1
Water	GGT5	Water GGT5	Reactome &GEM	C00001	C00001 GGT5;GGT5 C00001
Leukotriene C4	GGT5	Leukotriene C4 GGT5	Reactome&KEGG &GEM	C02166	C02166 GGT5;GGT5 C02166
Leukotriene D4	GGT5	Leukotriene D4 GGT5	Reactome &GEM	C05951	GGT5 C05951;C05951 GGT5
L-Glutamic acid	GGT5	L-Glutamic acid GGT5	Reactome&KEGG &GEM	C00025	GGT5 C00025;C00025 GGT5
Leukotriene D4	DPEP1	Leukotriene D4 DPEP1	Reactome &GEM	C05951	C05951 DPEP1
Water	DPEP1	Water DPEP1	Reactome &GEM	C00001	C00001 DPEP1;DPEP1 C00001
Glycine	DPEP1	Glycine DPEP1	Reactome &GEM	C00037	DPEP1 C00037;C00037 DPEP1
Leukotriene E4	DPEP1	Leukotriene E4 DPEP1	Reactome &GEM	C05952	DPEP1 C05952
Leukotriene A4	ALOX15	Leukotriene A4 ALOX15	Reactome&BRENDA	C00909	C00909 ALOX15
Glycerol 3-phosphate	GPD2	Glycerol 3-phosphate GPD2	Reactome&KEGG &GEM	C00093	C00093 GPD2;GPD2 C00093
FAD	GPD2	FAD GPD2	Reactome &GEM	C00016	C00016 GPD2
Dihydroxyacetone phosphate	GPD2	Dihydroxyacetone phosphate GPD2	Reactome&KEGG &GEM	C00111	GPD2 C00111;C00111 GPD2
FADH	GPD2	FADH GPD2	Reactome &GEM	C01352	GPD2 C01352
NADH	GPD1	NADH GPD1	Reactome&BRENDA &GEM	C00004	C00004 GPD1
Dihydroxyacetone phosphate	GPD1	Dihydroxyacetone phosphate GPD1	Reactome&KEGG&BRENDA &GEM	C00111	C00111 GPD1;GPD1 C00111
Hydrogen Ion	GPD1	Hydrogen Ion GPD1	Reactome&BRENDA &GEM	C00080	C00080 GPD1
Glycerol 3-phosphate	GPD1	Glycerol 3-phosphate GPD1	Reactome&KEGG &GEM	C00093	GPD1 C00093;C00093 GPD1
NAD	GPD1	NAD GPD1	Reactome&BRENDA &GEM	C00003	GPD1 C00003
NADH	GPD1L	NADH GPD1L	Reactome &GEM	C00004	C00004 GPD1L
Dihydroxyacetone phosphate	GPD1L	Dihydroxyacetone phosphate GPD1L	Reactome&KEGG &GEM	C00111	C00111 GPD1L;GPD1L C00111
Hydrogen Ion	GPD1L	Hydrogen Ion GPD1L	Reactome &GEM	C00080	C00080 GPD1L
Glycerol 3-phosphate	GPD1L	Glycerol 3-phosphate GPD1L	Reactome&KEGG &GEM	C00093	GPD1L C00093;C00093 GPD1L
NAD	GPD1L	NAD GPD1L	Reactome &GEM	C00003	GPD1L C00003
Dihydroxyacetone phosphate	GNPAT	Dihydroxyacetone phosphate GNPAT	Reactome&BRENDA &GEM	C00111	C00111 GNPAT;GNPAT C00111
Dihydroxyacetone Phosphate Acyl Ester	GNPAT	Dihydroxyacetone Phosphate Acyl Ester GNPAT	Reactome&KEGG &GEM	C03372	GNPAT C03372
Coenzyme A	GNPAT	Coenzyme A GNPAT	Reactome&BRENDA &GEM	C00010	GNPAT C00010
Glycerol 3-phosphate	GPAT4	Glycerol 3-phosphate GPAT4	Reactome &GEM	C00093	C00093 GPAT4;GPAT4 C00093
Coenzyme A	GPAT4	Coenzyme A GPAT4	Reactome &GEM	C00010	GPAT4 C00010
1-Acyl-sn-glycerol 3-phosphate	GPAT4	1-Acyl-sn-glycerol 3-phosphate GPAT4	Reactome &GEM	C00681	GPAT4 C00681;C00681 GPAT4
1-Acyl-sn-glycerol 3-phosphate	AGPAT1	1-Acyl-sn-glycerol 3-phosphate AGPAT1	Reactome&BRENDA &GEM	C00681	C00681 AGPAT1;AGPAT1 C00681
PA(16:0/16:0)	AGPAT1	PA(16:0/16:0) AGPAT1	Reactome&KEGG &GEM	C00416	AGPAT1 C00416;C00416 AGPAT1
Coenzyme A	AGPAT1	Coenzyme A AGPAT1	Reactome&BRENDA &GEM	C00010	AGPAT1 C00010
1-Acyl-sn-glycerol 3-phosphate	AGPAT2	1-Acyl-sn-glycerol 3-phosphate AGPAT2	Reactome&BRENDA &GEM	C00681	C00681 AGPAT2;AGPAT2 C00681
PA(16:0/16:0)	AGPAT2	PA(16:0/16:0) AGPAT2	Reactome&KEGG &GEM	C00416	AGPAT2 C00416;C00416 AGPAT2
Coenzyme A	AGPAT2	Coenzyme A AGPAT2	Reactome&BRENDA &GEM	C00010	AGPAT2 C00010
1-Acyl-sn-glycerol 3-phosphate	AGPAT3	1-Acyl-sn-glycerol 3-phosphate AGPAT3	Reactome&BRENDA &GEM	C00681	C00681 AGPAT3;AGPAT3 C00681
PA(16:0/16:0)	AGPAT3	PA(16:0/16:0) AGPAT3	Reactome&KEGG &GEM	C00416	AGPAT3 C00416;C00416 AGPAT3
Coenzyme A	AGPAT3	Coenzyme A AGPAT3	Reactome&BRENDA &GEM	C00010	AGPAT3 C00010
1-Acyl-sn-glycerol 3-phosphate	AGPAT4	1-Acyl-sn-glycerol 3-phosphate AGPAT4	Reactome &GEM	C00681	C00681 AGPAT4;AGPAT4 C00681
PA(16:0/16:0)	AGPAT4	PA(16:0/16:0) AGPAT4	Reactome&KEGG &GEM	C00416	AGPAT4 C00416;C00416 AGPAT4
Coenzyme A	AGPAT4	Coenzyme A AGPAT4	Reactome &GEM	C00010	AGPAT4 C00010
1-Acyl-sn-glycerol 3-phosphate	AGPAT5	1-Acyl-sn-glycerol 3-phosphate AGPAT5	Reactome&BRENDA &GEM	C00681	C00681 AGPAT5;AGPAT5 C00681
PA(16:0/16:0)	AGPAT5	PA(16:0/16:0) AGPAT5	Reactome&KEGG &GEM	C00416	AGPAT5 C00416;C00416 AGPAT5
Coenzyme A	AGPAT5	Coenzyme A AGPAT5	Reactome&BRENDA &GEM	C00010	AGPAT5 C00010
PA(16:0/16:0)	GPAT4	PA(16:0/16:0) GPAT4	Reactome	C00416	GPAT4 C00416
1-Acyl-sn-glycerol 3-phosphate	LPCAT4	1-Acyl-sn-glycerol 3-phosphate LPCAT4	Reactome&BRENDA	C00681	C00681 LPCAT4
PA(16:0/16:0)	LPCAT4	PA(16:0/16:0) LPCAT4	Reactome	C00416	LPCAT4 C00416
1-Acyl-sn-glycerol 3-phosphate	LCLAT1	1-Acyl-sn-glycerol 3-phosphate LCLAT1	Reactome &GEM	C00681	C00681 LCLAT1;LCLAT1 C00681
PA(16:0/16:0)	LCLAT1	PA(16:0/16:0) LCLAT1	Reactome&KEGG &GEM	C00416	LCLAT1 C00416;C00416 LCLAT1
1-Acyl-sn-glycerol 3-phosphate	GPAT3	1-Acyl-sn-glycerol 3-phosphate GPAT3	Reactome&KEGG &GEM	C00681	C00681 GPAT3;GPAT3 C00681
PA(16:0/16:0)	GPAT3	PA(16:0/16:0) GPAT3	Reactome	C00416	GPAT3 C00416
Coenzyme A	GPAT3	Coenzyme A GPAT3	Reactome &GEM	C00010	GPAT3 C00010
1-Acyl-sn-glycerol 3-phosphate	LPCAT1	1-Acyl-sn-glycerol 3-phosphate LPCAT1	Reactome&BRENDA	C00681	C00681 LPCAT1
PA(16:0/16:0)	LPCAT1	PA(16:0/16:0) LPCAT1	Reactome	C00416	LPCAT1 C00416
PA(16:0/16:0)	PLA2G4A	PA(16:0/16:0) PLA2G4A	Reactome	C00416	C00416 PLA2G4A
1-Acyl-sn-glycerol 3-phosphate	PLA2G4A	1-Acyl-sn-glycerol 3-phosphate PLA2G4A	Reactome	C00681	PLA2G4A C00681
PA(16:0/16:0)	PLA2G4B	PA(16:0/16:0) PLA2G4B	Reactome	C00416	C00416 PLA2G4B
1-Acyl-sn-glycerol 3-phosphate	PLA2G4B	1-Acyl-sn-glycerol 3-phosphate PLA2G4B	Reactome	C00681	PLA2G4B C00681
PA(16:0/16:0)	PLA2G4D	PA(16:0/16:0) PLA2G4D	Reactome	C00416	C00416 PLA2G4D
1-Acyl-sn-glycerol 3-phosphate	PLA2G4D	1-Acyl-sn-glycerol 3-phosphate PLA2G4D	Reactome	C00681	PLA2G4D C00681
PA(16:0/16:0)	PLA2G2F	PA(16:0/16:0) PLA2G2F	Reactome	C00416	C00416 PLA2G2F
1-Acyl-sn-glycerol 3-phosphate	PLA2G2F	1-Acyl-sn-glycerol 3-phosphate PLA2G2F	Reactome	C00681	PLA2G2F C00681
PA(16:0/16:0)	PLA2G2A	PA(16:0/16:0) PLA2G2A	Reactome	C00416	C00416 PLA2G2A
1-Acyl-sn-glycerol 3-phosphate	PLA2G2A	1-Acyl-sn-glycerol 3-phosphate PLA2G2A	Reactome	C00681	PLA2G2A C00681
Glycerol 3-phosphate	GPAM	Glycerol 3-phosphate GPAM	Reactome &GEM	C00093	C00093 GPAM;GPAM C00093
Coenzyme A	GPAM	Coenzyme A GPAM	Reactome &GEM	C00010	GPAM C00010
1-Acyl-sn-glycerol 3-phosphate	GPAM	1-Acyl-sn-glycerol 3-phosphate GPAM	Reactome &GEM	C00681	GPAM C00681;C00681 GPAM
Glycerol 3-phosphate	GPAT2	Glycerol 3-phosphate GPAT2	Reactome &GEM	C00093	C00093 GPAT2;GPAT2 C00093
Coenzyme A	GPAT2	Coenzyme A GPAT2	Reactome &GEM	C00010	GPAT2 C00010
1-Acyl-sn-glycerol 3-phosphate	GPAT2	1-Acyl-sn-glycerol 3-phosphate GPAT2	Reactome &GEM	C00681	GPAT2 C00681;C00681 GPAT2
Water	LIPH	Water LIPH	Reactome&BRENDA	C00001	C00001 LIPH
PA(16:0/16:0)	LIPH	PA(16:0/16:0) LIPH	Reactome&BRENDA	C00416	C00416 LIPH
Carboxylate	LIPH	Carboxylate LIPH	Reactome	C00060	LIPH C00060
Water	LIPI	Water LIPI	Reactome&BRENDA	C00001	C00001 LIPI
PA(16:0/16:0)	LIPI	PA(16:0/16:0) LIPI	Reactome&BRENDA	C00416	C00416 LIPI
Carboxylate	LIPI	Carboxylate LIPI	Reactome	C00060	LIPI C00060
Water	PLD6	Water PLD6	Reactome &GEM	C00001	C00001 PLD6
PA(16:0/16:0)	PLD6	PA(16:0/16:0) PLD6	Reactome &GEM	C00416	PLD6 C00416
Water	MIGA1	Water MIGA1	Reactome	C00001	C00001 MIGA1
PA(16:0/16:0)	MIGA1	PA(16:0/16:0) MIGA1	Reactome	C00416	MIGA1 C00416
Water	MIGA2	Water MIGA2	Reactome	C00001	C00001 MIGA2
PA(16:0/16:0)	MIGA2	PA(16:0/16:0) MIGA2	Reactome	C00416	MIGA2 C00416
PC(16:0/16:0)	PLD1	PC(16:0/16:0) PLD1	Reactome&KEGG&BRENDA &GEM	C00157	C00157 PLD1;PLD1 C00157
Water	PLD1	Water PLD1	Reactome&BRENDA &GEM	C00001	C00001 PLD1
PA(16:0/16:0)	PLD1	PA(16:0/16:0) PLD1	Reactome&KEGG&BRENDA &GEM	C00416	PLD1 C00416;C00416 PLD1
PC(16:0/16:0)	PLD2	PC(16:0/16:0) PLD2	Reactome&KEGG&BRENDA &GEM	C00157	C00157 PLD2;PLD2 C00157
Water	PLD2	Water PLD2	Reactome&BRENDA &GEM	C00001	C00001 PLD2
PA(16:0/16:0)	PLD2	PA(16:0/16:0) PLD2	Reactome&KEGG&BRENDA &GEM	C00416	PLD2 C00416;C00416 PLD2
PA(16:0/16:0)	PLA2G1B	PA(16:0/16:0) PLA2G1B	Reactome	C00416	C00416 PLA2G1B
1-Acyl-sn-glycerol 3-phosphate	PLA2G1B	1-Acyl-sn-glycerol 3-phosphate PLA2G1B	Reactome	C00681	PLA2G1B C00681
PA(16:0/16:0)	PLA2G2D	PA(16:0/16:0) PLA2G2D	Reactome	C00416	C00416 PLA2G2D
1-Acyl-sn-glycerol 3-phosphate	PLA2G2D	1-Acyl-sn-glycerol 3-phosphate PLA2G2D	Reactome	C00681	PLA2G2D C00681
PA(16:0/16:0)	PLA2G2E	PA(16:0/16:0) PLA2G2E	Reactome	C00416	C00416 PLA2G2E
1-Acyl-sn-glycerol 3-phosphate	PLA2G2E	1-Acyl-sn-glycerol 3-phosphate PLA2G2E	Reactome	C00681	PLA2G2E C00681
PA(16:0/16:0)	PLA2G5	PA(16:0/16:0) PLA2G5	Reactome	C00416	C00416 PLA2G5
1-Acyl-sn-glycerol 3-phosphate	PLA2G5	1-Acyl-sn-glycerol 3-phosphate PLA2G5	Reactome	C00681	PLA2G5 C00681
PA(16:0/16:0)	PLA2G10	PA(16:0/16:0) PLA2G10	Reactome	C00416	C00416 PLA2G10
1-Acyl-sn-glycerol 3-phosphate	PLA2G10	1-Acyl-sn-glycerol 3-phosphate PLA2G10	Reactome	C00681	PLA2G10 C00681
PA(16:0/16:0)	PLA2G12A	PA(16:0/16:0) PLA2G12A	Reactome	C00416	C00416 PLA2G12A
1-Acyl-sn-glycerol 3-phosphate	PLA2G12A	1-Acyl-sn-glycerol 3-phosphate PLA2G12A	Reactome	C00681	PLA2G12A C00681
PA(16:0/16:0)	PLA2R1	PA(16:0/16:0) PLA2R1	Reactome	C00416	C00416 PLA2R1
1-Acyl-sn-glycerol 3-phosphate	PLA2R1	1-Acyl-sn-glycerol 3-phosphate PLA2R1	Reactome	C00681	PLA2R1 C00681
PA(16:0/16:0)	DDHD1	PA(16:0/16:0) DDHD1	Reactome	C00416	C00416 DDHD1
Water	DDHD1	Water DDHD1	Reactome	C00001	C00001 DDHD1
1-Acyl-sn-glycerol 3-phosphate	DDHD1	1-Acyl-sn-glycerol 3-phosphate DDHD1	Reactome	C00681	DDHD1 C00681
Carboxylate	DDHD1	Carboxylate DDHD1	Reactome	C00060	DDHD1 C00060
PA(16:0/16:0)	DDHD2	PA(16:0/16:0) DDHD2	Reactome	C00416	C00416 DDHD2
Water	DDHD2	Water DDHD2	Reactome	C00001	C00001 DDHD2
1-Acyl-sn-glycerol 3-phosphate	DDHD2	1-Acyl-sn-glycerol 3-phosphate DDHD2	Reactome	C00681	DDHD2 C00681
Carboxylate	DDHD2	Carboxylate DDHD2	Reactome	C00060	DDHD2 C00060
Water	ACP6	Water ACP6	Reactome &GEM	C00001	C00001 ACP6
Phosphate	ACP6	Phosphate ACP6	Reactome &GEM	C00009	ACP6 C00009
Water	ALPI	Water ALPI	Reactome &GEM	C00001	C00001 ALPI;ALPI C00001
Phosphate	ALPI	Phosphate ALPI	Reactome &GEM	C00009	ALPI C00009;C00009 ALPI
S-Adenosylmethionine	PEMT	S-Adenosylmethionine PEMT	Reactome &GEM	C00019	C00019 PEMT
PC(16:0/16:0)	PEMT	PC(16:0/16:0) PEMT	Reactome&KEGG &GEM	C00157	PEMT C00157;C00157 PEMT
S-Adenosylhomocysteine	PEMT	S-Adenosylhomocysteine PEMT	Reactome &GEM	C00021	PEMT C00021
Adenosine triphosphate	CSNK2B	Adenosine triphosphate CSNK2B	Reactome &GEM	C00002	C00002 CSNK2B
ADP	CSNK2B	ADP CSNK2B	Reactome &GEM	C00008	CSNK2B C00008
Adenosine triphosphate	CSNK2A1	Adenosine triphosphate CSNK2A1	Reactome&BRENDA &GEM	C00002	C00002 CSNK2A1
ADP	CSNK2A1	ADP CSNK2A1	Reactome&BRENDA &GEM	C00008	CSNK2A1 C00008
Adenosine triphosphate	CSNK2A2	Adenosine triphosphate CSNK2A2	Reactome&BRENDA &GEM	C00002	C00002 CSNK2A2
ADP	CSNK2A2	ADP CSNK2A2	Reactome&BRENDA &GEM	C00008	CSNK2A2 C00008
Water	ACHE	Water ACHE	Reactome&BRENDA &GEM	C00001	C00001 ACHE
Adenosine triphosphate	CHKA	Adenosine triphosphate CHKA	Reactome&BRENDA &GEM	C00002	C00002 CHKA
ADP	CHKA	ADP CHKA	Reactome&BRENDA &GEM	C00008	CHKA C00008
Adenosine triphosphate	CHKB	Adenosine triphosphate CHKB	Reactome&BRENDA &GEM	C00002	C00002 CHKB
ADP	CHKB	ADP CHKB	Reactome&BRENDA &GEM	C00008	CHKB C00008
Water	PHOSPHO1	Water PHOSPHO1	Reactome&BRENDA &GEM	C00001	C00001 PHOSPHO1
Phosphate	PHOSPHO1	Phosphate PHOSPHO1	Reactome&BRENDA &GEM	C00009	PHOSPHO1 C00009
Acetyl-CoA	CHAT	Acetyl-CoA CHAT	Reactome&BRENDA &GEM	C00024	C00024 CHAT;CHAT C00024
Coenzyme A	CHAT	Coenzyme A CHAT	Reactome&BRENDA &GEM	C00010	CHAT C00010;C00010 CHAT
Cytidine triphosphate	PCYT1A	Cytidine triphosphate PCYT1A	Reactome &GEM	C00063	C00063 PCYT1A
Pyrophosphate	PCYT1A	Pyrophosphate PCYT1A	Reactome &GEM	C00013	PCYT1A C00013
Cytidine triphosphate	PCYT1B	Cytidine triphosphate PCYT1B	Reactome &GEM	C00063	C00063 PCYT1B
Pyrophosphate	PCYT1B	Pyrophosphate PCYT1B	Reactome &GEM	C00013	PCYT1B C00013
PA(16:0/16:0)	LPIN1	PA(16:0/16:0) LPIN1	Reactome&KEGG &GEM	C00416	C00416 LPIN1;LPIN1 C00416
Water	LPIN1	Water LPIN1	Reactome&BRENDA &GEM	C00001	C00001 LPIN1;LPIN1 C00001
DG(16:0/16:0/0:0)	LPIN1	DG(16:0/16:0/0:0) LPIN1	Reactome	C00165	LPIN1 C00165
Phosphate	LPIN1	Phosphate LPIN1	Reactome&BRENDA &GEM	C00009	LPIN1 C00009;C00009 LPIN1
PA(16:0/16:0)	LPIN2	PA(16:0/16:0) LPIN2	Reactome&KEGG &GEM	C00416	C00416 LPIN2;LPIN2 C00416
Water	LPIN2	Water LPIN2	Reactome &GEM	C00001	C00001 LPIN2;LPIN2 C00001
DG(16:0/16:0/0:0)	LPIN2	DG(16:0/16:0/0:0) LPIN2	Reactome	C00165	LPIN2 C00165
Phosphate	LPIN2	Phosphate LPIN2	Reactome &GEM	C00009	LPIN2 C00009;C00009 LPIN2
PA(16:0/16:0)	LPIN3	PA(16:0/16:0) LPIN3	Reactome&KEGG &GEM	C00416	C00416 LPIN3;LPIN3 C00416
Water	LPIN3	Water LPIN3	Reactome &GEM	C00001	C00001 LPIN3;LPIN3 C00001
DG(16:0/16:0/0:0)	LPIN3	DG(16:0/16:0/0:0) LPIN3	Reactome	C00165	LPIN3 C00165
Phosphate	LPIN3	Phosphate LPIN3	Reactome &GEM	C00009	LPIN3 C00009;C00009 LPIN3
DG(16:0/16:0/0:0)	CEPT1	DG(16:0/16:0/0:0) CEPT1	Reactome&BRENDA	C00165	C00165 CEPT1
PC(16:0/16:0)	CEPT1	PC(16:0/16:0) CEPT1	Reactome&KEGG &GEM	C00157	CEPT1 C00157;C00157 CEPT1
Cytidine monophosphate	CEPT1	Cytidine monophosphate CEPT1	Reactome&BRENDA &GEM	C00055	CEPT1 C00055;C00055 CEPT1
DG(16:0/16:0/0:0)	CHPT1	DG(16:0/16:0/0:0) CHPT1	Reactome	C00165	C00165 CHPT1
Cytidine monophosphate	CHPT1	Cytidine monophosphate CHPT1	Reactome&BRENDA &GEM	C00055	CHPT1 C00055;C00055 CHPT1
PC(16:0/16:0)	CHPT1	PC(16:0/16:0) CHPT1	Reactome&KEGG &GEM	C00157	CHPT1 C00157;C00157 CHPT1
Water	ABHD3	Water ABHD3	Reactome	C00001	C00001 ABHD3
Sodium	MFSD2A	Sodium MFSD2A	Reactome	C01330	C01330 MFSD2A;MFSD2A C01330
Adenosine triphosphate	ETNK1	Adenosine triphosphate ETNK1	Reactome&BRENDA &GEM	C00002	C00002 ETNK1
ADP	ETNK1	ADP ETNK1	Reactome&BRENDA &GEM	C00008	ETNK1 C00008
Adenosine triphosphate	ETNK2	Adenosine triphosphate ETNK2	Reactome&BRENDA &GEM	C00002	C00002 ETNK2
ADP	ETNK2	ADP ETNK2	Reactome&BRENDA &GEM	C00008	ETNK2 C00008
Water	ETNPPL	Water ETNPPL	Reactome &GEM	C00001	C00001 ETNPPL
Acetaldehyde	ETNPPL	Acetaldehyde ETNPPL	Reactome&KEGG &GEM	C00084	ETNPPL C00084
Phosphate	ETNPPL	Phosphate ETNPPL	Reactome &GEM	C00009	ETNPPL C00009
Ammonia	ETNPPL	Ammonia ETNPPL	Reactome &GEM	C00014	ETNPPL C00014
Cytidine triphosphate	PCYT2	Cytidine triphosphate PCYT2	Reactome &GEM	C00063	C00063 PCYT2
Pyrophosphate	PCYT2	Pyrophosphate PCYT2	Reactome &GEM	C00013	PCYT2 C00013
DG(16:0/16:0/0:0)	SELENOI	DG(16:0/16:0/0:0) SELENOI	Reactome&BRENDA	C00165	C00165 SELENOI
Cytidine monophosphate	SELENOI	Cytidine monophosphate SELENOI	Reactome&BRENDA &GEM	C00055	SELENOI C00055;C00055 SELENOI
Carbon dioxide	PISD	Carbon dioxide PISD	Reactome &GEM	C00011	PISD C00011;C00011 PISD
Glycerol	PLD1	Glycerol PLD1	Reactome	C00116	C00116 PLD1
Glycerol	PLD2	Glycerol PLD2	Reactome	C00116	C00116 PLD2
PC(16:0/16:0)	PLD3	PC(16:0/16:0) PLD3	Reactome&KEGG &GEM	C00157	C00157 PLD3;PLD3 C00157
Glycerol	PLD3	Glycerol PLD3	Reactome	C00116	C00116 PLD3
PC(16:0/16:0)	PLD4	PC(16:0/16:0) PLD4	Reactome&KEGG &GEM	C00157	C00157 PLD4;PLD4 C00157
Glycerol	PLD4	Glycerol PLD4	Reactome	C00116	C00116 PLD4
PC(16:0/16:0)	PLD6	PC(16:0/16:0) PLD6	Reactome &GEM	C00157	C00157 PLD6
Glycerol	PLD6	Glycerol PLD6	Reactome	C00116	C00116 PLD6
PA(16:0/16:0)	CDS2	PA(16:0/16:0) CDS2	Reactome&KEGG &GEM	C00416	C00416 CDS2;CDS2 C00416
Cytidine triphosphate	CDS2	Cytidine triphosphate CDS2	Reactome&BRENDA &GEM	C00063	C00063 CDS2;CDS2 C00063
CDP-diacylglycerol	CDS2	CDP-diacylglycerol CDS2	Reactome&KEGG&BRENDA &GEM	C00269	CDS2 C00269;C00269 CDS2
Pyrophosphate	CDS2	Pyrophosphate CDS2	Reactome&BRENDA &GEM	C00013	CDS2 C00013;C00013 CDS2
CDP-diacylglycerol	PGS1	CDP-diacylglycerol PGS1	Reactome&KEGG&BRENDA &GEM	C00269	C00269 PGS1;PGS1 C00269
Glycerol 3-phosphate	PGS1	Glycerol 3-phosphate PGS1	Reactome&BRENDA &GEM	C00093	C00093 PGS1
Cytidine monophosphate	PGS1	Cytidine monophosphate PGS1	Reactome&BRENDA &GEM	C00055	PGS1 C00055
Water	PTPMT1	Water PTPMT1	Reactome &GEM	C00001	C00001 PTPMT1
Phosphate	PTPMT1	Phosphate PTPMT1	Reactome &GEM	C00009	PTPMT1 C00009
PA(16:0/16:0)	CDS1	PA(16:0/16:0) CDS1	Reactome&KEGG &GEM	C00416	C00416 CDS1;CDS1 C00416
Cytidine triphosphate	CDS1	Cytidine triphosphate CDS1	Reactome&BRENDA &GEM	C00063	C00063 CDS1;CDS1 C00063
CDP-diacylglycerol	CDS1	CDP-diacylglycerol CDS1	Reactome&KEGG&BRENDA &GEM	C00269	CDS1 C00269;C00269 CDS1
Pyrophosphate	CDS1	Pyrophosphate CDS1	Reactome&BRENDA &GEM	C00013	CDS1 C00013;C00013 CDS1
myo-Inositol	CDIPT	myo-Inositol CDIPT	Reactome&KEGG&BRENDA &GEM	C00137	C00137 CDIPT
CDP-diacylglycerol	CDIPT	CDP-diacylglycerol CDIPT	Reactome&BRENDA &GEM	C00269	C00269 CDIPT;CDIPT C00269
1-Phosphatidyl-D-myo-inositol	CDIPT	1-Phosphatidyl-D-myo-inositol CDIPT	Reactome&KEGG&BRENDA &GEM	C01194	CDIPT C01194;C01194 CDIPT
Cytidine monophosphate	CDIPT	Cytidine monophosphate CDIPT	Reactome&BRENDA &GEM	C00055	CDIPT C00055
1-Phosphatidyl-D-myo-inositol	PITPNM1	1-Phosphatidyl-D-myo-inositol PITPNM1	Reactome	C01194	C01194 PITPNM1;PITPNM1 C01194
PA(16:0/16:0)	PITPNM1	PA(16:0/16:0) PITPNM1	Reactome	C00416	C00416 PITPNM1;PITPNM1 C00416
1-Phosphatidyl-D-myo-inositol	PITPNM2	1-Phosphatidyl-D-myo-inositol PITPNM2	Reactome	C01194	C01194 PITPNM2;PITPNM2 C01194
PA(16:0/16:0)	PITPNM2	PA(16:0/16:0) PITPNM2	Reactome	C00416	C00416 PITPNM2;PITPNM2 C00416
1-Phosphatidyl-D-myo-inositol	PITPNM3	1-Phosphatidyl-D-myo-inositol PITPNM3	Reactome	C01194	C01194 PITPNM3;PITPNM3 C01194
PA(16:0/16:0)	PITPNM3	PA(16:0/16:0) PITPNM3	Reactome	C00416	C00416 PITPNM3;PITPNM3 C00416
Adenosine triphosphate	PI4KA	Adenosine triphosphate PI4KA	Reactome &GEM	C00002	C00002 PI4KA
1-Phosphatidyl-D-myo-inositol	PI4KA	1-Phosphatidyl-D-myo-inositol PI4KA	Reactome&KEGG &GEM	C01194	C01194 PI4KA
ADP	PI4KA	ADP PI4KA	Reactome &GEM	C00008	PI4KA C00008
Adenosine triphosphate	PI4K2B	Adenosine triphosphate PI4K2B	Reactome&BRENDA &GEM	C00002	C00002 PI4K2B
1-Phosphatidyl-D-myo-inositol	PI4K2B	1-Phosphatidyl-D-myo-inositol PI4K2B	Reactome&KEGG&BRENDA &GEM	C01194	C01194 PI4K2B
ADP	PI4K2B	ADP PI4K2B	Reactome&BRENDA &GEM	C00008	PI4K2B C00008
Water	SACM1L	Water SACM1L	Reactome &GEM	C00001	C00001 SACM1L
1-Phosphatidyl-D-myo-inositol	SACM1L	1-Phosphatidyl-D-myo-inositol SACM1L	Reactome &GEM	C01194	SACM1L C01194
Phosphate	SACM1L	Phosphate SACM1L	Reactome &GEM	C00009	SACM1L C00009
Water	MTMR2	Water MTMR2	Reactome&BRENDA &GEM	C00001	C00001 MTMR2
1-Phosphatidyl-D-myo-inositol	MTMR2	1-Phosphatidyl-D-myo-inositol MTMR2	Reactome&KEGG&BRENDA &GEM	C01194	MTMR2 C01194;C01194 MTMR2
Phosphate	MTMR2	Phosphate MTMR2	Reactome&BRENDA &GEM	C00009	MTMR2 C00009
Water	SBF1	Water SBF1	Reactome&BRENDA	C00001	C00001 SBF1
1-Phosphatidyl-D-myo-inositol	SBF1	1-Phosphatidyl-D-myo-inositol SBF1	Reactome	C01194	SBF1 C01194
Phosphate	SBF1	Phosphate SBF1	Reactome&BRENDA	C00009	SBF1 C00009
1-Phosphatidyl-1D-myo-inositol 5-phosphate	MTMR2	1-Phosphatidyl-1D-myo-inositol 5-phosphate MTMR2	Reactome&KEGG&BRENDA &GEM	C11557	MTMR2 C11557
1-Phosphatidyl-1D-myo-inositol 5-phosphate	SBF1	1-Phosphatidyl-1D-myo-inositol 5-phosphate SBF1	Reactome	C11557	SBF1 C11557
Adenosine triphosphate	PI4K2A	Adenosine triphosphate PI4K2A	Reactome&BRENDA &GEM	C00002	C00002 PI4K2A
1-Phosphatidyl-D-myo-inositol	PI4K2A	1-Phosphatidyl-D-myo-inositol PI4K2A	Reactome&KEGG&BRENDA &GEM	C01194	C01194 PI4K2A
ADP	PI4K2A	ADP PI4K2A	Reactome&BRENDA &GEM	C00008	PI4K2A C00008
1-Phosphatidyl-D-myo-inositol	PI4KB	1-Phosphatidyl-D-myo-inositol PI4KB	Reactome&KEGG&BRENDA &GEM	C01194	C01194 PI4KB
Adenosine triphosphate	PI4KB	Adenosine triphosphate PI4KB	Reactome&BRENDA &GEM	C00002	C00002 PI4KB
ADP	PI4KB	ADP PI4KB	Reactome&BRENDA &GEM	C00008	PI4KB C00008
1-Phosphatidyl-D-myo-inositol	ARF1	1-Phosphatidyl-D-myo-inositol ARF1	Reactome	C01194	C01194 ARF1
Adenosine triphosphate	ARF1	Adenosine triphosphate ARF1	Reactome	C00002	C00002 ARF1
ADP	ARF1	ADP ARF1	Reactome	C00008	ARF1 C00008
1-Phosphatidyl-D-myo-inositol	ARF3	1-Phosphatidyl-D-myo-inositol ARF3	Reactome	C01194	C01194 ARF3
Adenosine triphosphate	ARF3	Adenosine triphosphate ARF3	Reactome	C00002	C00002 ARF3
ADP	ARF3	ADP ARF3	Reactome	C00008	ARF3 C00008
1-Phosphatidyl-D-myo-inositol	PIK3C3	1-Phosphatidyl-D-myo-inositol PIK3C3	Reactome&KEGG&BRENDA &GEM	C01194	C01194 PIK3C3;PIK3C3 C01194
Adenosine triphosphate	PIK3C3	Adenosine triphosphate PIK3C3	Reactome&BRENDA &GEM	C00002	C00002 PIK3C3
ADP	PIK3C3	ADP PIK3C3	Reactome&BRENDA &GEM	C00008	PIK3C3 C00008
1-Phosphatidyl-D-myo-inositol	PIK3R4	1-Phosphatidyl-D-myo-inositol PIK3R4	Reactome	C01194	C01194 PIK3R4
Adenosine triphosphate	PIK3R4	Adenosine triphosphate PIK3R4	Reactome &GEM	C00002	C00002 PIK3R4
ADP	PIK3R4	ADP PIK3R4	Reactome &GEM	C00008	PIK3R4 C00008
1-Phosphatidyl-D-myo-inositol	PIK3C2A	1-Phosphatidyl-D-myo-inositol PIK3C2A	Reactome&BRENDA	C01194	C01194 PIK3C2A
Adenosine triphosphate	PIK3C2A	Adenosine triphosphate PIK3C2A	Reactome&BRENDA	C00002	C00002 PIK3C2A
ADP	PIK3C2A	ADP PIK3C2A	Reactome&BRENDA	C00008	PIK3C2A C00008
Adenosine triphosphate	FIG4	Adenosine triphosphate FIG4	Reactome	C00002	C00002 FIG4
ADP	FIG4	ADP FIG4	Reactome	C00008	FIG4 C00008
Adenosine triphosphate	VAC14	Adenosine triphosphate VAC14	Reactome	C00002	C00002 VAC14
ADP	VAC14	ADP VAC14	Reactome	C00008	VAC14 C00008
Adenosine triphosphate	PIKFYVE	Adenosine triphosphate PIKFYVE	Reactome&BRENDA &GEM	C00002	C00002 PIKFYVE
ADP	PIKFYVE	ADP PIKFYVE	Reactome&BRENDA &GEM	C00008	PIKFYVE C00008
Water	FIG4	Water FIG4	Reactome &GEM	C00001	C00001 FIG4
Phosphate	FIG4	Phosphate FIG4	Reactome &GEM	C00009	FIG4 C00009
Water	VAC14	Water VAC14	Reactome	C00001	C00001 VAC14
Phosphate	VAC14	Phosphate VAC14	Reactome	C00009	VAC14 C00009
Water	PIKFYVE	Water PIKFYVE	Reactome	C00001	C00001 PIKFYVE
Phosphate	PIKFYVE	Phosphate PIKFYVE	Reactome	C00009	PIKFYVE C00009
Adenosine triphosphate	PIK3C2G	Adenosine triphosphate PIK3C2G	Reactome&BRENDA &GEM	C00002	C00002 PIK3C2G
ADP	PIK3C2G	ADP PIK3C2G	Reactome&BRENDA &GEM	C00008	PIK3C2G C00008
Water	TPTE2	Water TPTE2	Reactome &GEM	C00001	C00001 TPTE2;TPTE2 C00001
Phosphate	TPTE2	Phosphate TPTE2	Reactome &GEM	C00009	TPTE2 C00009;C00009 TPTE2
Water	OCRL	Water OCRL	Reactome&BRENDA &GEM	C00001	C00001 OCRL
Phosphatidylinositol-4	5-bisphosphate	OCRL	Phosphatidylinositol-4	5-bisphosphate OCRL	Reactome&KEGG &GEM	C04637	C04637 OCRL
Phosphate	OCRL	Phosphate OCRL	Reactome&BRENDA &GEM	C00009	OCRL C00009
Water	INPP5E	Water INPP5E	Reactome&BRENDA &GEM	C00001	C00001 INPP5E
Phosphatidylinositol-4	5-bisphosphate	INPP5E	Phosphatidylinositol-4	5-bisphosphate INPP5E	Reactome&KEGG &GEM	C04637	C04637 INPP5E
Phosphate	INPP5E	Phosphate INPP5E	Reactome&BRENDA &GEM	C00009	INPP5E C00009
Water	INPP4A	Water INPP4A	Reactome &GEM	C00001	C00001 INPP4A
Phosphate	INPP4A	Phosphate INPP4A	Reactome &GEM	C00009	INPP4A C00009
Water	INPP4B	Water INPP4B	Reactome &GEM	C00001	C00001 INPP4B
Phosphate	INPP4B	Phosphate INPP4B	Reactome &GEM	C00009	INPP4B C00009
Phosphatidylinositol-3	4	5-trisphosphate	INPP5F	Phosphatidylinositol-3	4	5-trisphosphate INPP5F	Reactome &GEM	C05981	C05981 INPP5F
Water	INPP5F	Water INPP5F	Reactome &GEM	C00001	C00001 INPP5F
Phosphate	INPP5F	Phosphate INPP5F	Reactome &GEM	C00009	INPP5F C00009
Water	MTM1	Water MTM1	Reactome&BRENDA &GEM	C00001	C00001 MTM1
Phosphate	MTM1	Phosphate MTM1	Reactome&BRENDA &GEM	C00009	MTM1 C00009
Water	MTMR4	Water MTMR4	Reactome	C00001	C00001 MTMR4
Phosphate	MTMR4	Phosphate MTMR4	Reactome	C00009	MTMR4 C00009
1-Phosphatidyl-D-myo-inositol	MTM1	1-Phosphatidyl-D-myo-inositol MTM1	Reactome&KEGG&BRENDA &GEM	C01194	MTM1 C01194;C01194 MTM1
1-Phosphatidyl-D-myo-inositol	MTMR4	1-Phosphatidyl-D-myo-inositol MTMR4	Reactome&KEGG	C01194	MTMR4 C01194;C01194 MTMR4
Water	MTMR12	Water MTMR12	Reactome&BRENDA &GEM	C00001	C00001 MTMR12
Phosphate	MTMR12	Phosphate MTMR12	Reactome&BRENDA &GEM	C00009	MTMR12 C00009
1-Phosphatidyl-D-myo-inositol	MTMR12	1-Phosphatidyl-D-myo-inositol MTMR12	Reactome&BRENDA &GEM	C01194	MTMR12 C01194
1-Phosphatidyl-1D-myo-inositol 4-phosphate	PI4K2A	1-Phosphatidyl-1D-myo-inositol 4-phosphate PI4K2A	Reactome&BRENDA &GEM	C01277	PI4K2A C01277;C01277 PI4K2A
1-Phosphatidyl-1D-myo-inositol 4-phosphate	PI4K2B	1-Phosphatidyl-1D-myo-inositol 4-phosphate PI4K2B	Reactome&BRENDA &GEM	C01277	PI4K2B C01277;C01277 PI4K2B
1-Phosphatidyl-1D-myo-inositol 4-phosphate	PIK3C2A	1-Phosphatidyl-1D-myo-inositol 4-phosphate PIK3C2A	Reactome&KEGG&BRENDA	C01277	C01277 PIK3C2A;PIK3C2A C01277
Water	MTMR7	Water MTMR7	Reactome &GEM	C00001	C00001 MTMR7
Phosphate	MTMR7	Phosphate MTMR7	Reactome &GEM	C00009	MTMR7 C00009
1-Phosphatidyl-D-myo-inositol	FIG4	1-Phosphatidyl-D-myo-inositol FIG4	Reactome &GEM	C01194	C01194 FIG4;FIG4 C01194
1-Phosphatidyl-D-myo-inositol	PIKFYVE	1-Phosphatidyl-D-myo-inositol PIKFYVE	Reactome	C01194	C01194 PIKFYVE
1-Phosphatidyl-D-myo-inositol	VAC14	1-Phosphatidyl-D-myo-inositol VAC14	Reactome	C01194	C01194 VAC14
1-Phosphatidyl-D-myo-inositol	MTMR7	1-Phosphatidyl-D-myo-inositol MTMR7	Reactome&KEGG &GEM	C01194	MTMR7 C01194;C01194 MTMR7
Adenosine triphosphate	PIP5K1A	Adenosine triphosphate PIP5K1A	Reactome&BRENDA &GEM	C00002	C00002 PIP5K1A
1-Phosphatidyl-1D-myo-inositol 4-phosphate	PIP5K1A	1-Phosphatidyl-1D-myo-inositol 4-phosphate PIP5K1A	Reactome &GEM	C01277	C01277 PIP5K1A;PIP5K1A C01277
Phosphatidylinositol-4	5-bisphosphate	PIP5K1A	Phosphatidylinositol-4	5-bisphosphate PIP5K1A	Reactome &GEM	C04637	PIP5K1A C04637;C04637 PIP5K1A
ADP	PIP5K1A	ADP PIP5K1A	Reactome&BRENDA &GEM	C00008	PIP5K1A C00008
Adenosine triphosphate	PIP5K1B	Adenosine triphosphate PIP5K1B	Reactome &GEM	C00002	C00002 PIP5K1B
1-Phosphatidyl-1D-myo-inositol 4-phosphate	PIP5K1B	1-Phosphatidyl-1D-myo-inositol 4-phosphate PIP5K1B	Reactome &GEM	C01277	C01277 PIP5K1B;PIP5K1B C01277
Phosphatidylinositol-4	5-bisphosphate	PIP5K1B	Phosphatidylinositol-4	5-bisphosphate PIP5K1B	Reactome &GEM	C04637	PIP5K1B C04637;C04637 PIP5K1B
ADP	PIP5K1B	ADP PIP5K1B	Reactome &GEM	C00008	PIP5K1B C00008
Adenosine triphosphate	PIP5K1C	Adenosine triphosphate PIP5K1C	Reactome&BRENDA &GEM	C00002	C00002 PIP5K1C
1-Phosphatidyl-1D-myo-inositol 4-phosphate	PIP5K1C	1-Phosphatidyl-1D-myo-inositol 4-phosphate PIP5K1C	Reactome &GEM	C01277	C01277 PIP5K1C;PIP5K1C C01277
Phosphatidylinositol-4	5-bisphosphate	PIP5K1C	Phosphatidylinositol-4	5-bisphosphate PIP5K1C	Reactome &GEM	C04637	PIP5K1C C04637;C04637 PIP5K1C
ADP	PIP5K1C	ADP PIP5K1C	Reactome&BRENDA &GEM	C00008	PIP5K1C C00008
Water	SYNJ1	Water SYNJ1	Reactome &GEM	C00001	C00001 SYNJ1
Phosphatidylinositol-4	5-bisphosphate	SYNJ1	Phosphatidylinositol-4	5-bisphosphate SYNJ1	Reactome&KEGG &GEM	C04637	C04637 SYNJ1
Phosphate	SYNJ1	Phosphate SYNJ1	Reactome &GEM	C00009	SYNJ1 C00009
1-Phosphatidyl-1D-myo-inositol 4-phosphate	SYNJ1	1-Phosphatidyl-1D-myo-inositol 4-phosphate SYNJ1	Reactome&KEGG &GEM	C01277	SYNJ1 C01277;C01277 SYNJ1
Water	SYNJ2	Water SYNJ2	Reactome &GEM	C00001	C00001 SYNJ2
Phosphatidylinositol-4	5-bisphosphate	SYNJ2	Phosphatidylinositol-4	5-bisphosphate SYNJ2	Reactome&KEGG &GEM	C04637	C04637 SYNJ2
Phosphate	SYNJ2	Phosphate SYNJ2	Reactome &GEM	C00009	SYNJ2 C00009
1-Phosphatidyl-1D-myo-inositol 4-phosphate	SYNJ2	1-Phosphatidyl-1D-myo-inositol 4-phosphate SYNJ2	Reactome&KEGG &GEM	C01277	SYNJ2 C01277;C01277 SYNJ2
Water	INPP5K	Water INPP5K	Reactome &GEM	C00001	C00001 INPP5K
Phosphatidylinositol-4	5-bisphosphate	INPP5K	Phosphatidylinositol-4	5-bisphosphate INPP5K	Reactome	C04637	C04637 INPP5K
Phosphate	INPP5K	Phosphate INPP5K	Reactome &GEM	C00009	INPP5K C00009
1-Phosphatidyl-1D-myo-inositol 4-phosphate	INPP5K	1-Phosphatidyl-1D-myo-inositol 4-phosphate INPP5K	Reactome	C01277	INPP5K C01277
Water	INPP5J	Water INPP5J	Reactome &GEM	C00001	C00001 INPP5J
Phosphatidylinositol-4	5-bisphosphate	INPP5J	Phosphatidylinositol-4	5-bisphosphate INPP5J	Reactome	C04637	C04637 INPP5J
Phosphate	INPP5J	Phosphate INPP5J	Reactome &GEM	C00009	INPP5J C00009
1-Phosphatidyl-1D-myo-inositol 4-phosphate	INPP5J	1-Phosphatidyl-1D-myo-inositol 4-phosphate INPP5J	Reactome	C01277	INPP5J C01277
Phosphatidylinositol-4	5-bisphosphate	PIK3CA	Phosphatidylinositol-4	5-bisphosphate PIK3CA	Reactome&KEGG &GEM	C04637	C04637 PIK3CA;PIK3CA C04637
Adenosine triphosphate	PIK3CA	Adenosine triphosphate PIK3CA	Reactome&BRENDA &GEM	C00002	C00002 PIK3CA
Phosphatidylinositol-3	4	5-trisphosphate	PIK3CA	Phosphatidylinositol-3	4	5-trisphosphate PIK3CA	Reactome&KEGG&BRENDA &GEM	C05981	PIK3CA C05981
ADP	PIK3CA	ADP PIK3CA	Reactome&BRENDA &GEM	C00008	PIK3CA C00008
Phosphatidylinositol-4	5-bisphosphate	PIK3R1	Phosphatidylinositol-4	5-bisphosphate PIK3R1	Reactome	C04637	C04637 PIK3R1
Adenosine triphosphate	PIK3R1	Adenosine triphosphate PIK3R1	Reactome&BRENDA	C00002	C00002 PIK3R1
Phosphatidylinositol-3	4	5-trisphosphate	PIK3R1	Phosphatidylinositol-3	4	5-trisphosphate PIK3R1	Reactome&BRENDA	C05981	PIK3R1 C05981
ADP	PIK3R1	ADP PIK3R1	Reactome&BRENDA	C00008	PIK3R1 C00008
Phosphatidylinositol-4	5-bisphosphate	PIK3R2	Phosphatidylinositol-4	5-bisphosphate PIK3R2	Reactome &GEM	C04637	C04637 PIK3R2
Adenosine triphosphate	PIK3R2	Adenosine triphosphate PIK3R2	Reactome&BRENDA &GEM	C00002	C00002 PIK3R2
Phosphatidylinositol-3	4	5-trisphosphate	PIK3R2	Phosphatidylinositol-3	4	5-trisphosphate PIK3R2	Reactome &GEM	C05981	PIK3R2 C05981
ADP	PIK3R2	ADP PIK3R2	Reactome&BRENDA &GEM	C00008	PIK3R2 C00008
Phosphatidylinositol-4	5-bisphosphate	PIK3R3	Phosphatidylinositol-4	5-bisphosphate PIK3R3	Reactome &GEM	C04637	C04637 PIK3R3
Adenosine triphosphate	PIK3R3	Adenosine triphosphate PIK3R3	Reactome &GEM	C00002	C00002 PIK3R3
Phosphatidylinositol-3	4	5-trisphosphate	PIK3R3	Phosphatidylinositol-3	4	5-trisphosphate PIK3R3	Reactome &GEM	C05981	PIK3R3 C05981
ADP	PIK3R3	ADP PIK3R3	Reactome &GEM	C00008	PIK3R3 C00008
Phosphatidylinositol-4	5-bisphosphate	PIK3CB	Phosphatidylinositol-4	5-bisphosphate PIK3CB	Reactome&KEGG &GEM	C04637	C04637 PIK3CB;PIK3CB C04637
Adenosine triphosphate	PIK3CB	Adenosine triphosphate PIK3CB	Reactome&BRENDA &GEM	C00002	C00002 PIK3CB
Phosphatidylinositol-3	4	5-trisphosphate	PIK3CB	Phosphatidylinositol-3	4	5-trisphosphate PIK3CB	Reactome&KEGG&BRENDA &GEM	C05981	PIK3CB C05981
ADP	PIK3CB	ADP PIK3CB	Reactome&BRENDA &GEM	C00008	PIK3CB C00008
Phosphatidylinositol-4	5-bisphosphate	PIK3CD	Phosphatidylinositol-4	5-bisphosphate PIK3CD	Reactome&KEGG &GEM	C04637	C04637 PIK3CD;PIK3CD C04637
Adenosine triphosphate	PIK3CD	Adenosine triphosphate PIK3CD	Reactome&BRENDA &GEM	C00002	C00002 PIK3CD
Phosphatidylinositol-3	4	5-trisphosphate	PIK3CD	Phosphatidylinositol-3	4	5-trisphosphate PIK3CD	Reactome&KEGG&BRENDA &GEM	C05981	PIK3CD C05981
ADP	PIK3CD	ADP PIK3CD	Reactome&BRENDA &GEM	C00008	PIK3CD C00008
Phosphatidylinositol-4	5-bisphosphate	PIK3CG	Phosphatidylinositol-4	5-bisphosphate PIK3CG	Reactome&KEGG &GEM	C04637	C04637 PIK3CG;PIK3CG C04637
Adenosine triphosphate	PIK3CG	Adenosine triphosphate PIK3CG	Reactome&BRENDA &GEM	C00002	C00002 PIK3CG
Phosphatidylinositol-3	4	5-trisphosphate	PIK3CG	Phosphatidylinositol-3	4	5-trisphosphate PIK3CG	Reactome&KEGG&BRENDA &GEM	C05981	PIK3CG C05981
ADP	PIK3CG	ADP PIK3CG	Reactome&BRENDA &GEM	C00008	PIK3CG C00008
Phosphatidylinositol-4	5-bisphosphate	PIK3R5	Phosphatidylinositol-4	5-bisphosphate PIK3R5	Reactome &GEM	C04637	C04637 PIK3R5
Adenosine triphosphate	PIK3R5	Adenosine triphosphate PIK3R5	Reactome &GEM	C00002	C00002 PIK3R5
Phosphatidylinositol-3	4	5-trisphosphate	PIK3R5	Phosphatidylinositol-3	4	5-trisphosphate PIK3R5	Reactome &GEM	C05981	PIK3R5 C05981
ADP	PIK3R5	ADP PIK3R5	Reactome &GEM	C00008	PIK3R5 C00008
Phosphatidylinositol-4	5-bisphosphate	PIK3R6	Phosphatidylinositol-4	5-bisphosphate PIK3R6	Reactome &GEM	C04637	C04637 PIK3R6
Adenosine triphosphate	PIK3R6	Adenosine triphosphate PIK3R6	Reactome &GEM	C00002	C00002 PIK3R6
Phosphatidylinositol-3	4	5-trisphosphate	PIK3R6	Phosphatidylinositol-3	4	5-trisphosphate PIK3R6	Reactome &GEM	C05981	PIK3R6 C05981
ADP	PIK3R6	ADP PIK3R6	Reactome &GEM	C00008	PIK3R6 C00008
Phosphatidylinositol-3	4	5-trisphosphate	PTEN	Phosphatidylinositol-3	4	5-trisphosphate PTEN	Reactome &GEM	C05981	C05981 PTEN;PTEN C05981
Water	PTEN	Water PTEN	Reactome&BRENDA &GEM	C00001	C00001 PTEN
Phosphate	PTEN	Phosphate PTEN	Reactome&BRENDA &GEM	C00009	PTEN C00009
Phosphatidylinositol-4	5-bisphosphate	PTEN	Phosphatidylinositol-4	5-bisphosphate PTEN	Reactome&KEGG &GEM	C04637	PTEN C04637;C04637 PTEN
Phosphatidylinositol-3	4	5-trisphosphate	PIP5K1A	Phosphatidylinositol-3	4	5-trisphosphate PIP5K1A	Reactome &GEM	C05981	PIP5K1A C05981
Phosphatidylinositol-3	4	5-trisphosphate	PIP5K1B	Phosphatidylinositol-3	4	5-trisphosphate PIP5K1B	Reactome &GEM	C05981	PIP5K1B C05981
Phosphatidylinositol-3	4	5-trisphosphate	PIP5K1C	Phosphatidylinositol-3	4	5-trisphosphate PIP5K1C	Reactome &GEM	C05981	PIP5K1C C05981
Phosphatidylinositol-3	4	5-trisphosphate	INPP5K	Phosphatidylinositol-3	4	5-trisphosphate INPP5K	Reactome	C05981	C05981 INPP5K
Phosphatidylinositol-3	4	5-trisphosphate	INPP5J	Phosphatidylinositol-3	4	5-trisphosphate INPP5J	Reactome	C05981	C05981 INPP5J
Water	INPP5D	Water INPP5D	Reactome&BRENDA &GEM	C00001	C00001 INPP5D
Phosphatidylinositol-3	4	5-trisphosphate	INPP5D	Phosphatidylinositol-3	4	5-trisphosphate INPP5D	Reactome&KEGG&BRENDA &GEM	C05981	C05981 INPP5D
Phosphate	INPP5D	Phosphate INPP5D	Reactome&BRENDA &GEM	C00009	INPP5D C00009
Water	INPPL1	Water INPPL1	Reactome&BRENDA &GEM	C00001	C00001 INPPL1
Phosphatidylinositol-3	4	5-trisphosphate	INPPL1	Phosphatidylinositol-3	4	5-trisphosphate INPPL1	Reactome&KEGG&BRENDA &GEM	C05981	C05981 INPPL1
Phosphate	INPPL1	Phosphate INPPL1	Reactome&BRENDA &GEM	C00009	INPPL1 C00009
1-Phosphatidyl-1D-myo-inositol 4-phosphate	PIK3CA	1-Phosphatidyl-1D-myo-inositol 4-phosphate PIK3CA	Reactome	C01277	C01277 PIK3CA
1-Phosphatidyl-1D-myo-inositol 4-phosphate	PIK3R1	1-Phosphatidyl-1D-myo-inositol 4-phosphate PIK3R1	Reactome	C01277	C01277 PIK3R1
1-Phosphatidyl-1D-myo-inositol 4-phosphate	PIK3R2	1-Phosphatidyl-1D-myo-inositol 4-phosphate PIK3R2	Reactome	C01277	C01277 PIK3R2
1-Phosphatidyl-1D-myo-inositol 4-phosphate	PIK3R3	1-Phosphatidyl-1D-myo-inositol 4-phosphate PIK3R3	Reactome	C01277	C01277 PIK3R3
1-Phosphatidyl-1D-myo-inositol 4-phosphate	PIK3CB	1-Phosphatidyl-1D-myo-inositol 4-phosphate PIK3CB	Reactome	C01277	C01277 PIK3CB
1-Phosphatidyl-1D-myo-inositol 4-phosphate	PIK3CD	1-Phosphatidyl-1D-myo-inositol 4-phosphate PIK3CD	Reactome	C01277	C01277 PIK3CD
1-Phosphatidyl-1D-myo-inositol 4-phosphate	PIK3CG	1-Phosphatidyl-1D-myo-inositol 4-phosphate PIK3CG	Reactome	C01277	C01277 PIK3CG
1-Phosphatidyl-1D-myo-inositol 4-phosphate	PIK3R5	1-Phosphatidyl-1D-myo-inositol 4-phosphate PIK3R5	Reactome &GEM	C01277	C01277 PIK3R5
1-Phosphatidyl-1D-myo-inositol 4-phosphate	PIK3R6	1-Phosphatidyl-1D-myo-inositol 4-phosphate PIK3R6	Reactome	C01277	C01277 PIK3R6
Adenosine triphosphate	PIK3C2B	Adenosine triphosphate PIK3C2B	Reactome&BRENDA &GEM	C00002	C00002 PIK3C2B
1-Phosphatidyl-1D-myo-inositol 4-phosphate	PIK3C2B	1-Phosphatidyl-1D-myo-inositol 4-phosphate PIK3C2B	Reactome&KEGG&BRENDA &GEM	C01277	C01277 PIK3C2B;PIK3C2B C01277
ADP	PIK3C2B	ADP PIK3C2B	Reactome&BRENDA &GEM	C00008	PIK3C2B C00008
1-Phosphatidyl-1D-myo-inositol 4-phosphate	PIK3C2G	1-Phosphatidyl-1D-myo-inositol 4-phosphate PIK3C2G	Reactome&KEGG&BRENDA &GEM	C01277	C01277 PIK3C2G;PIK3C2G C01277
1-Phosphatidyl-1D-myo-inositol 4-phosphate	PTEN	1-Phosphatidyl-1D-myo-inositol 4-phosphate PTEN	Reactome &GEM	C01277	PTEN C01277
Adenosine triphosphate	PIP4K2A	Adenosine triphosphate PIP4K2A	Reactome&BRENDA &GEM	C00002	C00002 PIP4K2A
ADP	PIP4K2A	ADP PIP4K2A	Reactome&BRENDA &GEM	C00008	PIP4K2A C00008
Adenosine triphosphate	PIP4K2B	Adenosine triphosphate PIP4K2B	Reactome&BRENDA &GEM	C00002	C00002 PIP4K2B
ADP	PIP4K2B	ADP PIP4K2B	Reactome&BRENDA &GEM	C00008	PIP4K2B C00008
Water	MTMR1	Water MTMR1	Reactome &GEM	C00001	C00001 MTMR1
1-Phosphatidyl-D-myo-inositol	MTMR1	1-Phosphatidyl-D-myo-inositol MTMR1	Reactome&KEGG &GEM	C01194	MTMR1 C01194;C01194 MTMR1
Phosphate	MTMR1	Phosphate MTMR1	Reactome &GEM	C00009	MTMR1 C00009
Water	MTMR3	Water MTMR3	Reactome &GEM	C00001	C00001 MTMR3
1-Phosphatidyl-D-myo-inositol	MTMR3	1-Phosphatidyl-D-myo-inositol MTMR3	Reactome&KEGG	C01194	MTMR3 C01194;C01194 MTMR3
Phosphate	MTMR3	Phosphate MTMR3	Reactome &GEM	C00009	MTMR3 C00009
Water	MTMR6	Water MTMR6	Reactome &GEM	C00001	C00001 MTMR6
1-Phosphatidyl-D-myo-inositol	MTMR6	1-Phosphatidyl-D-myo-inositol MTMR6	Reactome&KEGG &GEM	C01194	MTMR6 C01194;C01194 MTMR6
Phosphate	MTMR6	Phosphate MTMR6	Reactome &GEM	C00009	MTMR6 C00009
Water	MTMR14	Water MTMR14	Reactome&BRENDA &GEM	C00001	C00001 MTMR14
1-Phosphatidyl-D-myo-inositol	MTMR14	1-Phosphatidyl-D-myo-inositol MTMR14	Reactome&KEGG&BRENDA &GEM	C01194	MTMR14 C01194;C01194 MTMR14
Phosphate	MTMR14	Phosphate MTMR14	Reactome&BRENDA &GEM	C00009	MTMR14 C00009
1-Phosphatidyl-D-myo-inositol	SYNJ1	1-Phosphatidyl-D-myo-inositol SYNJ1	Reactome	C01194	SYNJ1 C01194
1-Phosphatidyl-D-myo-inositol	SYNJ2	1-Phosphatidyl-D-myo-inositol SYNJ2	Reactome	C01194	SYNJ2 C01194
Water	MTMR9	Water MTMR9	Reactome	C00001	C00001 MTMR9
1-Phosphatidyl-D-myo-inositol	MTMR9	1-Phosphatidyl-D-myo-inositol MTMR9	Reactome	C01194	MTMR9 C01194
Phosphate	MTMR9	Phosphate MTMR9	Reactome	C00009	MTMR9 C00009
Water	MTMR8	Water MTMR8	Reactome &GEM	C00001	C00001 MTMR8
1-Phosphatidyl-D-myo-inositol	MTMR8	1-Phosphatidyl-D-myo-inositol MTMR8	Reactome&KEGG &GEM	C01194	MTMR8 C01194;C01194 MTMR8
Phosphate	MTMR8	Phosphate MTMR8	Reactome &GEM	C00009	MTMR8 C00009
1-Phosphatidyl-D-myo-inositol	PIP5K1A	1-Phosphatidyl-D-myo-inositol PIP5K1A	Reactome &GEM	C01194	C01194 PIP5K1A
1-Phosphatidyl-D-myo-inositol	PIP5K1B	1-Phosphatidyl-D-myo-inositol PIP5K1B	Reactome &GEM	C01194	C01194 PIP5K1B
Phosphatidylinositol-4	5-bisphosphate	PIP4K2A	Phosphatidylinositol-4	5-bisphosphate PIP4K2A	Reactome&KEGG &GEM	C04637	PIP4K2A C04637;C04637 PIP4K2A
Phosphatidylinositol-4	5-bisphosphate	PIP4K2B	Phosphatidylinositol-4	5-bisphosphate PIP4K2B	Reactome&KEGG &GEM	C04637	PIP4K2B C04637;C04637 PIP4K2B
Adenosine triphosphate	PIP4K2C	Adenosine triphosphate PIP4K2C	Reactome&BRENDA &GEM	C00002	C00002 PIP4K2C
ADP	PIP4K2C	ADP PIP4K2C	Reactome&BRENDA &GEM	C00008	PIP4K2C C00008
Phosphatidylinositol-4	5-bisphosphate	PIP4K2C	Phosphatidylinositol-4	5-bisphosphate PIP4K2C	Reactome&KEGG &GEM	C04637	PIP4K2C C04637;C04637 PIP4K2C
1-Phosphatidyl-1D-myo-inositol 4-phosphate	OCRL	1-Phosphatidyl-1D-myo-inositol 4-phosphate OCRL	Reactome&BRENDA &GEM	C01277	C01277 OCRL;OCRL C01277
1-Phosphatidyl-D-myo-inositol	OCRL	1-Phosphatidyl-D-myo-inositol OCRL	Reactome	C01194	OCRL C01194
Water	SBF2	Water SBF2	Reactome	C00001	C00001 SBF2
Phosphate	SBF2	Phosphate SBF2	Reactome	C00009	SBF2 C00009
1-Phosphatidyl-D-myo-inositol	SBF2	1-Phosphatidyl-D-myo-inositol SBF2	Reactome	C01194	SBF2 C01194
Adenosine triphosphate	BMX	Adenosine triphosphate BMX	Reactome&BRENDA &GEM	C00002	C00002 BMX
ADP	BMX	ADP BMX	Reactome&BRENDA &GEM	C00008	BMX C00008
Water	PIP4P1	Water PIP4P1	Reactome&BRENDA &GEM	C00001	C00001 PIP4P1
Phosphate	PIP4P1	Phosphate PIP4P1	Reactome&BRENDA &GEM	C00009	PIP4P1 C00009
PC(16:0/16:0)	PTDSS1	PC(16:0/16:0) PTDSS1	Reactome&KEGG &GEM	C00157	C00157 PTDSS1;PTDSS1 C00157
Oxygen	PTGS1	Oxygen PTGS1	Reactome&BRENDA &GEM	C00007	C00007 PTGS1
Hydrogen Ion	PTGS1	Hydrogen Ion PTGS1	Reactome &GEM	C00080	C00080 PTGS1;PTGS1 C00080
Prostaglandin H2	PTGS1	Prostaglandin H2 PTGS1	Reactome&KEGG&BRENDA &GEM	C00427	PTGS1 C00427
Water	PTGS1	Water PTGS1	Reactome&BRENDA &GEM	C00001	PTGS1 C00001;C00001 PTGS1
Prostaglandin H2	AKR1C3	Prostaglandin H2 AKR1C3	Reactome&BRENDA &GEM	C00427	C00427 AKR1C3;AKR1C3 C00427
NADPH	AKR1C3	NADPH AKR1C3	Reactome&BRENDA &GEM	C00005	C00005 AKR1C3;AKR1C3 C00005
Hydrogen Ion	AKR1C3	Hydrogen Ion AKR1C3	Reactome&BRENDA &GEM	C00080	C00080 AKR1C3;AKR1C3 C00080
NADP	AKR1C3	NADP AKR1C3	Reactome&BRENDA &GEM	C00006	AKR1C3 C00006;C00006 AKR1C3
Prostaglandin H2	PRXL2B	Prostaglandin H2 PRXL2B	Reactome	C00427	C00427 PRXL2B
Prostaglandin H2	PTGES	Prostaglandin H2 PTGES	Reactome&KEGG&BRENDA &GEM	C00427	C00427 PTGES;PTGES C00427
Prostaglandin H2	PTGES2	Prostaglandin H2 PTGES2	Reactome&KEGG&BRENDA &GEM	C00427	C00427 PTGES2;PTGES2 C00427
Prostaglandin H2	PTGES3	Prostaglandin H2 PTGES3	Reactome&KEGG &GEM	C00427	C00427 PTGES3;PTGES3 C00427
Hydrogen Ion	CBR1	Hydrogen Ion CBR1	Reactome&BRENDA &GEM	C00080	C00080 CBR1;CBR1 C00080
NADPH	CBR1	NADPH CBR1	Reactome&BRENDA &GEM	C00005	C00005 CBR1;CBR1 C00005
NADP	CBR1	NADP CBR1	Reactome&BRENDA &GEM	C00006	CBR1 C00006;C00006 CBR1
Prostaglandin H2	PTGDS	Prostaglandin H2 PTGDS	Reactome&KEGG&BRENDA &GEM	C00427	C00427 PTGDS;PTGDS C00427
Prostaglandin D2	PTGDS	Prostaglandin D2 PTGDS	Reactome&BRENDA &GEM	C00696	PTGDS C00696;C00696 PTGDS
Prostaglandin H2	HPGDS	Prostaglandin H2 HPGDS	Reactome&KEGG&BRENDA &GEM	C00427	C00427 HPGDS;HPGDS C00427
Prostaglandin D2	HPGDS	Prostaglandin D2 HPGDS	Reactome&BRENDA &GEM	C00696	HPGDS C00696;C00696 HPGDS
Prostaglandin D2	AKR1C3	Prostaglandin D2 AKR1C3	Reactome&BRENDA &GEM	C00696	C00696 AKR1C3;AKR1C3 C00696
Prostaglandin D2	HPGD	Prostaglandin D2 HPGD	Reactome	C00696	C00696 HPGD
Hydrogen Ion	HPGD	Hydrogen Ion HPGD	Reactome&BRENDA &GEM	C00080	HPGD C00080;C00080 HPGD
NADPH	PTGR2	NADPH PTGR2	Reactome	C00005	C00005 PTGR2
Hydrogen Ion	PTGR2	Hydrogen Ion PTGR2	Reactome	C00080	C00080 PTGR2
NADP	PTGR2	NADP PTGR2	Reactome	C00006	PTGR2 C00006
NADPH	CH25H	NADPH CH25H	Reactome &GEM	C00005	C00005 CH25H
Hydrogen Ion	CH25H	Hydrogen Ion CH25H	Reactome &GEM	C00080	C00080 CH25H
Oxygen	CH25H	Oxygen CH25H	Reactome&BRENDA &GEM	C00007	C00007 CH25H
Cholesterol	CH25H	Cholesterol CH25H	Reactome&KEGG&BRENDA &GEM	C00187	C00187 CH25H;CH25H C00187
Water	CH25H	Water CH25H	Reactome&BRENDA &GEM	C00001	CH25H C00001
NADP	CH25H	NADP CH25H	Reactome &GEM	C00006	CH25H C00006
25-Hydroxycholesterol	CH25H	25-Hydroxycholesterol CH25H	Reactome&KEGG&BRENDA	C15519	CH25H C15519
25-Hydroxycholesterol	OSBPL2	25-Hydroxycholesterol OSBPL2	Reactome	C15519	C15519 OSBPL2;OSBPL2 C15519
25-Hydroxycholesterol	OSBPL3	25-Hydroxycholesterol OSBPL3	Reactome	C15519	C15519 OSBPL3;OSBPL3 C15519
25-Hydroxycholesterol	OSBPL6	25-Hydroxycholesterol OSBPL6	Reactome	C15519	C15519 OSBPL6;OSBPL6 C15519
25-Hydroxycholesterol	OSBPL7	25-Hydroxycholesterol OSBPL7	Reactome	C15519	C15519 OSBPL7;OSBPL7 C15519
25-Hydroxycholesterol	OSBPL9	25-Hydroxycholesterol OSBPL9	Reactome	C15519	C15519 OSBPL9;OSBPL9 C15519
25-Hydroxycholesterol	OSBPL1A	25-Hydroxycholesterol OSBPL1A	Reactome	C15519	C15519 OSBPL1A;OSBPL1A C15519
25-Hydroxycholesterol	OSBP	25-Hydroxycholesterol OSBP	Reactome	C15519	C15519 OSBP;OSBP C15519
Arachidonic acid	CYP1A1	Arachidonic acid CYP1A1	Reactome &GEM	C00219	C00219 CYP1A1
Arachidonic acid	CYP1A2	Arachidonic acid CYP1A2	Reactome &GEM	C00219	C00219 CYP1A2
Arachidonic acid	CYP1B1	Arachidonic acid CYP1B1	Reactome &GEM	C00219	C00219 CYP1B1
Arachidonic acid	CYP2J2	Arachidonic acid CYP2J2	Reactome&KEGG &GEM	C00219	C00219 CYP2J2;CYP2J2 C00219
Arachidonic acid	CYP2C8	Arachidonic acid CYP2C8	Reactome&KEGG &GEM	C00219	C00219 CYP2C8;CYP2C8 C00219
Arachidonic acid	CYP2C9	Arachidonic acid CYP2C9	Reactome&KEGG &GEM	C00219	C00219 CYP2C9;CYP2C9 C00219
Arachidonic acid	CYP2C19	Arachidonic acid CYP2C19	Reactome &GEM	C00219	C00219 CYP2C19;CYP2C19 C00219
Water	EPHX2	Water EPHX2	Reactome&BRENDA &GEM	C00001	C00001 EPHX2;EPHX2 C00001
Coenzyme A	ACSBG1	Coenzyme A ACSBG1	Reactome &GEM	C00010	C00010 ACSBG1;ACSBG1 C00010
Adenosine triphosphate	ACSBG1	Adenosine triphosphate ACSBG1	Reactome &GEM	C00002	C00002 ACSBG1;ACSBG1 C00002
Adenosine monophosphate	ACSBG1	Adenosine monophosphate ACSBG1	Reactome &GEM	C00020	ACSBG1 C00020;C00020 ACSBG1
Pyrophosphate	ACSBG1	Pyrophosphate ACSBG1	Reactome &GEM	C00013	ACSBG1 C00013;C00013 ACSBG1
Coenzyme A	ACSBG2	Coenzyme A ACSBG2	Reactome&BRENDA &GEM	C00010	C00010 ACSBG2;ACSBG2 C00010
Adenosine triphosphate	ACSBG2	Adenosine triphosphate ACSBG2	Reactome&BRENDA &GEM	C00002	C00002 ACSBG2;ACSBG2 C00002
Adenosine monophosphate	ACSBG2	Adenosine monophosphate ACSBG2	Reactome&BRENDA &GEM	C00020	ACSBG2 C00020;C00020 ACSBG2
Pyrophosphate	ACSBG2	Pyrophosphate ACSBG2	Reactome&BRENDA &GEM	C00013	ACSBG2 C00013;C00013 ACSBG2
Coenzyme A	ACSF3	Coenzyme A ACSF3	Reactome &GEM	C00010	C00010 ACSF3
Adenosine triphosphate	ACSF3	Adenosine triphosphate ACSF3	Reactome &GEM	C00002	C00002 ACSF3
Pyrophosphate	ACSF3	Pyrophosphate ACSF3	Reactome &GEM	C00013	ACSF3 C00013
Adenosine monophosphate	ACSF3	Adenosine monophosphate ACSF3	Reactome &GEM	C00020	ACSF3 C00020
Coenzyme A	SLC27A3	Coenzyme A SLC27A3	Reactome &GEM	C00010	C00010 SLC27A3
Adenosine triphosphate	SLC27A3	Adenosine triphosphate SLC27A3	Reactome &GEM	C00002	C00002 SLC27A3
Adenosine monophosphate	SLC27A3	Adenosine monophosphate SLC27A3	Reactome &GEM	C00020	SLC27A3 C00020
Pyrophosphate	SLC27A3	Pyrophosphate SLC27A3	Reactome &GEM	C00013	SLC27A3 C00013
Adenosine triphosphate	ACSL1	Adenosine triphosphate ACSL1	Reactome&BRENDA &GEM	C00002	C00002 ACSL1;ACSL1 C00002
Palmitic acid	ACSL1	Palmitic acid ACSL1	Reactome &GEM	C00249	C00249 ACSL1;ACSL1 C00249
Adenosine monophosphate	ACSL1	Adenosine monophosphate ACSL1	Reactome&BRENDA &GEM	C00020	ACSL1 C00020;C00020 ACSL1
Water	ACSL1	Water ACSL1	Reactome	C00001	ACSL1 C00001
Palmityl-CoA	ACSL1	Palmityl-CoA ACSL1	Reactome &GEM	C00154	ACSL1 C00154;C00154 ACSL1
Coenzyme A	ACSL3	Coenzyme A ACSL3	Reactome&BRENDA &GEM	C00010	C00010 ACSL3;ACSL3 C00010
Adenosine triphosphate	ACSL3	Adenosine triphosphate ACSL3	Reactome&BRENDA &GEM	C00002	C00002 ACSL3;ACSL3 C00002
Palmitic acid	ACSL3	Palmitic acid ACSL3	Reactome &GEM	C00249	C00249 ACSL3;ACSL3 C00249
Adenosine monophosphate	ACSL3	Adenosine monophosphate ACSL3	Reactome&BRENDA &GEM	C00020	ACSL3 C00020;C00020 ACSL3
Water	ACSL3	Water ACSL3	Reactome	C00001	ACSL3 C00001
Pyrophosphate	ACSL3	Pyrophosphate ACSL3	Reactome&BRENDA &GEM	C00013	ACSL3 C00013;C00013 ACSL3
Palmityl-CoA	ACSL3	Palmityl-CoA ACSL3	Reactome &GEM	C00154	ACSL3 C00154;C00154 ACSL3
Coenzyme A	ACSL5	Coenzyme A ACSL5	Reactome &GEM	C00010	C00010 ACSL5;ACSL5 C00010
Adenosine triphosphate	ACSL5	Adenosine triphosphate ACSL5	Reactome &GEM	C00002	C00002 ACSL5;ACSL5 C00002
Palmitic acid	ACSL5	Palmitic acid ACSL5	Reactome &GEM	C00249	C00249 ACSL5;ACSL5 C00249
Adenosine monophosphate	ACSL5	Adenosine monophosphate ACSL5	Reactome &GEM	C00020	ACSL5 C00020;C00020 ACSL5
Water	ACSL5	Water ACSL5	Reactome	C00001	ACSL5 C00001
Pyrophosphate	ACSL5	Pyrophosphate ACSL5	Reactome &GEM	C00013	ACSL5 C00013;C00013 ACSL5
Palmityl-CoA	ACSL5	Palmityl-CoA ACSL5	Reactome &GEM	C00154	ACSL5 C00154;C00154 ACSL5
Coenzyme A	ACSL6	Coenzyme A ACSL6	Reactome&BRENDA &GEM	C00010	C00010 ACSL6;ACSL6 C00010
Adenosine triphosphate	ACSL6	Adenosine triphosphate ACSL6	Reactome&BRENDA &GEM	C00002	C00002 ACSL6;ACSL6 C00002
Palmitic acid	ACSL6	Palmitic acid ACSL6	Reactome &GEM	C00249	C00249 ACSL6;ACSL6 C00249
Adenosine monophosphate	ACSL6	Adenosine monophosphate ACSL6	Reactome&BRENDA &GEM	C00020	ACSL6 C00020;C00020 ACSL6
Water	ACSL6	Water ACSL6	Reactome	C00001	ACSL6 C00001
Pyrophosphate	ACSL6	Pyrophosphate ACSL6	Reactome&BRENDA &GEM	C00013	ACSL6 C00013;C00013 ACSL6
Palmityl-CoA	ACSL6	Palmityl-CoA ACSL6	Reactome &GEM	C00154	ACSL6 C00154;C00154 ACSL6
Arachidonic acid	ACSL4	Arachidonic acid ACSL4	Reactome&BRENDA &GEM	C00219	C00219 ACSL4;ACSL4 C00219
Coenzyme A	ACSL4	Coenzyme A ACSL4	Reactome&BRENDA &GEM	C00010	C00010 ACSL4;ACSL4 C00010
Adenosine triphosphate	ACSL4	Adenosine triphosphate ACSL4	Reactome&BRENDA &GEM	C00002	C00002 ACSL4;ACSL4 C00002
Adenosine monophosphate	ACSL4	Adenosine monophosphate ACSL4	Reactome&BRENDA &GEM	C00020	ACSL4 C00020;C00020 ACSL4
Pyrophosphate	ACSL4	Pyrophosphate ACSL4	Reactome&BRENDA &GEM	C00013	ACSL4 C00013;C00013 ACSL4
Water	ACSL4	Water ACSL4	Reactome	C00001	ACSL4 C00001
Palmityl-CoA	ELOVL3	Palmityl-CoA ELOVL3	Reactome &GEM	C00154	C00154 ELOVL3
Palmityl-CoA	ELOVL6	Palmityl-CoA ELOVL6	Reactome &GEM	C00154	C00154 ELOVL6
Malonyl-CoA	ELOVL6	Malonyl-CoA ELOVL6	Reactome&BRENDA &GEM	C00083	C00083 ELOVL6
Carbon dioxide	ELOVL6	Carbon dioxide ELOVL6	Reactome&BRENDA &GEM	C00011	ELOVL6 C00011
Coenzyme A	ELOVL6	Coenzyme A ELOVL6	Reactome&BRENDA &GEM	C00010	ELOVL6 C00010
Palmityl-CoA	ELOVL7	Palmityl-CoA ELOVL7	Reactome &GEM	C00154	C00154 ELOVL7
Malonyl-CoA	ELOVL7	Malonyl-CoA ELOVL7	Reactome&BRENDA &GEM	C00083	C00083 ELOVL7
Carbon dioxide	ELOVL7	Carbon dioxide ELOVL7	Reactome&BRENDA &GEM	C00011	ELOVL7 C00011
Coenzyme A	ELOVL7	Coenzyme A ELOVL7	Reactome&BRENDA &GEM	C00010	ELOVL7 C00010
Malonyl-CoA	ELOVL4	Malonyl-CoA ELOVL4	Reactome &GEM	C00083	C00083 ELOVL4
Carbon dioxide	ELOVL4	Carbon dioxide ELOVL4	Reactome &GEM	C00011	ELOVL4 C00011
Coenzyme A	ELOVL4	Coenzyme A ELOVL4	Reactome &GEM	C00010	ELOVL4 C00010
NADPH	HSD17B12	NADPH HSD17B12	Reactome&BRENDA &GEM	C00005	C00005 HSD17B12
Hydrogen Ion	HSD17B12	Hydrogen Ion HSD17B12	Reactome&BRENDA &GEM	C00080	C00080 HSD17B12;HSD17B12 C00080
NADP	HSD17B12	NADP HSD17B12	Reactome&BRENDA &GEM	C00006	HSD17B12 C00006
Water	HACD1	Water HACD1	Reactome &GEM	C00001	HACD1 C00001
Water	HACD2	Water HACD2	Reactome &GEM	C00001	HACD2 C00001
Hydrogen Ion	TECR	Hydrogen Ion TECR	Reactome&BRENDA &GEM	C00080	C00080 TECR
NADPH	TECR	NADPH TECR	Reactome&BRENDA &GEM	C00005	C00005 TECR
NADP	TECR	NADP TECR	Reactome&BRENDA &GEM	C00006	TECR C00006
Hydrogen Ion	UCP1	Hydrogen Ion UCP1	Reactome &GEM	C00080	C00080 UCP1;UCP1 C00080
Hydrogen Ion	UCP2	Hydrogen Ion UCP2	Reactome &GEM	C00080	C00080 UCP2;UCP2 C00080
Hydrogen Ion	UCP3	Hydrogen Ion UCP3	Reactome &GEM	C00080	C00080 UCP3;UCP3 C00080
Hydrogen Ion	SLC25A27	Hydrogen Ion SLC25A27	Reactome &GEM	C00080	C00080 SLC25A27;SLC25A27 C00080
Hydrogen Ion	SLC25A14	Hydrogen Ion SLC25A14	Reactome &GEM	C00080	C00080 SLC25A14;SLC25A14 C00080
NADPH	CYP2R1	NADPH CYP2R1	Reactome &GEM	C00005	C00005 CYP2R1
Hydrogen Ion	CYP2R1	Hydrogen Ion CYP2R1	Reactome &GEM	C00080	C00080 CYP2R1
Vitamin D3	CYP2R1	Vitamin D3 CYP2R1	Reactome&BRENDA &GEM	C05443	C05443 CYP2R1
Oxygen	CYP2R1	Oxygen CYP2R1	Reactome&BRENDA &GEM	C00007	C00007 CYP2R1
Water	CYP2R1	Water CYP2R1	Reactome&BRENDA &GEM	C00001	CYP2R1 C00001
Calcidiol	CYP2R1	Calcidiol CYP2R1	Reactome&KEGG&BRENDA &GEM	C01561	CYP2R1 C01561;C01561 CYP2R1
NADP	CYP2R1	NADP CYP2R1	Reactome &GEM	C00006	CYP2R1 C00006
Hydrogen Ion	CYP24A1	Hydrogen Ion CYP24A1	Reactome &GEM	C00080	C00080 CYP24A1
NADPH	CYP24A1	NADPH CYP24A1	Reactome &GEM	C00005	C00005 CYP24A1
Oxygen	CYP24A1	Oxygen CYP24A1	Reactome&BRENDA &GEM	C00007	C00007 CYP24A1
NADP	CYP24A1	NADP CYP24A1	Reactome &GEM	C00006	CYP24A1 C00006
Water	CYP24A1	Water CYP24A1	Reactome&BRENDA &GEM	C00001	CYP24A1 C00001
Hydrogen Ion	CYP26A1	Hydrogen Ion CYP26A1	Reactome &GEM	C00080	C00080 CYP26A1;CYP26A1 C00080
Oxygen	CYP26A1	Oxygen CYP26A1	Reactome &GEM	C00007	C00007 CYP26A1
NADPH	CYP26A1	NADPH CYP26A1	Reactome &GEM	C00005	C00005 CYP26A1
All-trans-retinoic acid	CYP26A1	All-trans-retinoic acid CYP26A1	Reactome&KEGG &GEM	C00777	C00777 CYP26A1;CYP26A1 C00777
NADP	CYP26A1	NADP CYP26A1	Reactome &GEM	C00006	CYP26A1 C00006
Water	CYP26A1	Water CYP26A1	Reactome &GEM	C00001	CYP26A1 C00001
Hydrogen Ion	CYP26B1	Hydrogen Ion CYP26B1	Reactome &GEM	C00080	C00080 CYP26B1;CYP26B1 C00080
Oxygen	CYP26B1	Oxygen CYP26B1	Reactome &GEM	C00007	C00007 CYP26B1
NADPH	CYP26B1	NADPH CYP26B1	Reactome &GEM	C00005	C00005 CYP26B1
All-trans-retinoic acid	CYP26B1	All-trans-retinoic acid CYP26B1	Reactome&KEGG	C00777	C00777 CYP26B1;CYP26B1 C00777
NADP	CYP26B1	NADP CYP26B1	Reactome &GEM	C00006	CYP26B1 C00006
Water	CYP26B1	Water CYP26B1	Reactome &GEM	C00001	CYP26B1 C00001
Hydrogen Ion	CYP26C1	Hydrogen Ion CYP26C1	Reactome	C00080	C00080 CYP26C1
Oxygen	CYP26C1	Oxygen CYP26C1	Reactome	C00007	C00007 CYP26C1
NADPH	CYP26C1	NADPH CYP26C1	Reactome	C00005	C00005 CYP26C1
All-trans-retinoic acid	CYP26C1	All-trans-retinoic acid CYP26C1	Reactome&KEGG	C00777	C00777 CYP26C1;CYP26C1 C00777
NADP	CYP26C1	NADP CYP26C1	Reactome	C00006	CYP26C1 C00006
Water	CYP26C1	Water CYP26C1	Reactome	C00001	CYP26C1 C00001
NADPH	CYP27B1	NADPH CYP27B1	Reactome&BRENDA &GEM	C00005	C00005 CYP27B1
Hydrogen Ion	CYP27B1	Hydrogen Ion CYP27B1	Reactome &GEM	C00080	C00080 CYP27B1
Oxygen	CYP27B1	Oxygen CYP27B1	Reactome&BRENDA &GEM	C00007	C00007 CYP27B1
Calcidiol	CYP27B1	Calcidiol CYP27B1	Reactome &GEM	C01561	C01561 CYP27B1;CYP27B1 C01561
Water	CYP27B1	Water CYP27B1	Reactome&BRENDA &GEM	C00001	CYP27B1 C00001
NADP	CYP27B1	NADP CYP27B1	Reactome&BRENDA &GEM	C00006	CYP27B1 C00006
Calcitriol	CYP27B1	Calcitriol CYP27B1	Reactome&KEGG &GEM	C01673	CYP27B1 C01673
1-Phosphatidyl-D-myo-inositol	ABCD1	1-Phosphatidyl-D-myo-inositol ABCD1	Reactome	C01194	ABCD1 C01194
Linoleoyl-CoA	ACADL	Linoleoyl-CoA ACADL	Reactome &GEM	C02050	C02050 ACADL
NAD	ACADL	NAD ACADL	Reactome	C00003	C00003 ACADL
Water	ACADL	Water ACADL	Reactome	C00001	C00001 ACADL
Coenzyme A	ACADL	Coenzyme A ACADL	Reactome	C00010	C00010 ACADL
NADH	ACADL	NADH ACADL	Reactome	C00004	ACADL C00004
cis	cis-3	6-Dodecadienoyl-CoA	ACADL	cis	cis-3	6-Dodecadienoyl-CoA ACADL	Reactome	C05280	ACADL C05280
Acetyl-CoA	ACADL	Acetyl-CoA ACADL	Reactome	C00024	ACADL C00024
Hydrogen Ion	ACADL	Hydrogen Ion ACADL	Reactome	C00080	ACADL C00080
Linoleoyl-CoA	HADHA	Linoleoyl-CoA HADHA	Reactome &GEM	C02050	C02050 HADHA
FAD	HADHA	FAD HADHA	Reactome &GEM	C00016	C00016 HADHA
FADH	HADHA	FADH HADHA	Reactome &GEM	C01352	HADHA C01352
cis	cis-3	6-Dodecadienoyl-CoA	HADHA	cis	cis-3	6-Dodecadienoyl-CoA HADHA	Reactome &GEM	C05280	HADHA C05280;C05280 HADHA
Linoleoyl-CoA	HADHB	Linoleoyl-CoA HADHB	Reactome &GEM	C02050	C02050 HADHB
FAD	HADHB	FAD HADHB	Reactome &GEM	C00016	C00016 HADHB
FADH	HADHB	FADH HADHB	Reactome &GEM	C01352	HADHB C01352
cis	cis-3	6-Dodecadienoyl-CoA	HADHB	cis	cis-3	6-Dodecadienoyl-CoA HADHB	Reactome &GEM	C05280	HADHB C05280
cis	cis-3	6-Dodecadienoyl-CoA	ECI1	cis	cis-3	6-Dodecadienoyl-CoA ECI1	Reactome &GEM	C05280	C05280 ECI1
trans	cis-Lauro-2	6-dienoyl-CoA	ECI1	trans	cis-Lauro-2	6-dienoyl-CoA ECI1	Reactome &GEM	C05279	ECI1 C05279;C05279 ECI1
trans	cis-Lauro-2	6-dienoyl-CoA	HADHA	trans	cis-Lauro-2	6-dienoyl-CoA HADHA	Reactome &GEM	C05279	C05279 HADHA;HADHA C05279
trans	cis-Lauro-2	6-dienoyl-CoA	HADHB	trans	cis-Lauro-2	6-dienoyl-CoA HADHB	Reactome	C05279	C05279 HADHB
trans	cis-Lauro-2	6-dienoyl-CoA	ACADL	trans	cis-Lauro-2	6-dienoyl-CoA ACADL	Reactome	C05279	C05279 ACADL
Hydrogen Ion	DECR1	Hydrogen Ion DECR1	Reactome &GEM	C00080	C00080 DECR1;DECR1 C00080
NADH	DECR1	NADH DECR1	Reactome &GEM	C00004	C00004 DECR1;DECR1 C00004
NAD	DECR1	NAD DECR1	Reactome &GEM	C00003	DECR1 C00003;C00003 DECR1
(2E)-Decenoyl-CoA	ECI1	(2E)-Decenoyl-CoA ECI1	Reactome &GEM	C05275	ECI1 C05275;C05275 ECI1
D-Ribose 5-phosphate	PRPS1	D-Ribose 5-phosphate PRPS1	Reactome&KEGG&BRENDA &GEM	C00117	C00117 PRPS1;PRPS1 C00117
Deoxyadenosine triphosphate	PRPS1	Deoxyadenosine triphosphate PRPS1	Reactome	C00131	C00131 PRPS1
Deoxyadenosine monophosphate	PRPS1	Deoxyadenosine monophosphate PRPS1	Reactome	C00360	PRPS1 C00360
Phosphoribosyl pyrophosphate	PRPS1	Phosphoribosyl pyrophosphate PRPS1	Reactome&KEGG&BRENDA &GEM	C00119	PRPS1 C00119
Adenosine triphosphate	PRPS1	Adenosine triphosphate PRPS1	Reactome&BRENDA &GEM	C00002	C00002 PRPS1
Adenosine monophosphate	PRPS1	Adenosine monophosphate PRPS1	Reactome&BRENDA &GEM	C00020	PRPS1 C00020
N-Hydroxy-4-aminobiphenyl	NAT1	N-Hydroxy-4-aminobiphenyl NAT1	Reactome	C03622	C03622 NAT1
p-Aminobenzoic acid	NAT1	p-Aminobenzoic acid NAT1	Reactome&BRENDA	C00568	C00568 NAT1
Aminosalicylic Acid	NAT1	Aminosalicylic Acid NAT1	Reactome	C02518	C02518 NAT1
Sulfanilamide	NAT1	Sulfanilamide NAT1	Reactome	C07458	C07458 NAT1
Paraxanthine	NAT2	Paraxanthine NAT2	Reactome&KEGG	C13747	C13747 NAT2;NAT2 C13747
Isoniazid	NAT2	Isoniazid NAT2	Reactome	C07054	C07054 NAT2
N-Hydroxy-4-aminobiphenyl	NAT2	N-Hydroxy-4-aminobiphenyl NAT2	Reactome	C03622	C03622 NAT2
N-Acetylisoniazid	NAT2	N-Acetylisoniazid NAT2	Reactome	C07585	NAT2 C07585
Guanosine triphosphate	CHRM3	Guanosine triphosphate CHRM3	Reactome	C00044	C00044 CHRM3;CHRM3 C00044
Guanosine diphosphate	CHRM3	Guanosine diphosphate CHRM3	Reactome	C00035	C00035 CHRM3;CHRM3 C00035
Adenosine triphosphate	PRKCA	Adenosine triphosphate PRKCA	Reactome &GEM	C00002	C00002 PRKCA
ADP	PRKCA	ADP PRKCA	Reactome &GEM	C00008	PRKCA C00008
Guanosine triphosphate	ADRA2A	Guanosine triphosphate ADRA2A	Reactome	C00044	C00044 ADRA2A;ADRA2A C00044
Guanosine diphosphate	ADRA2A	Guanosine diphosphate ADRA2A	Reactome	C00035	C00035 ADRA2A;ADRA2A C00035
Guanosine triphosphate	ADRA2C	Guanosine triphosphate ADRA2C	Reactome	C00044	C00044 ADRA2C;ADRA2C C00044
Guanosine diphosphate	ADRA2C	Guanosine diphosphate ADRA2C	Reactome	C00035	C00035 ADRA2C;ADRA2C C00035
L-Arginine	AZIN2	L-Arginine AZIN2	Reactome&KEGG &GEM	C00062	C00062 AZIN2
Carbon dioxide	AZIN2	Carbon dioxide AZIN2	Reactome &GEM	C00011	AZIN2 C00011
Water	AGMAT	Water AGMAT	Reactome &GEM	C00001	C00001 AGMAT
Urea	AGMAT	Urea AGMAT	Reactome &GEM	C00086	AGMAT C00086
Putrescine	AGMAT	Putrescine AGMAT	Reactome&KEGG &GEM	C00134	AGMAT C00134;C00134 AGMAT
Coenzyme A	AWAT1	Coenzyme A AWAT1	Reactome&BRENDA &GEM	C00010	AWAT1 C00010;C00010 AWAT1
Water	FAAH	Water FAAH	Reactome&BRENDA &GEM	C00001	C00001 FAAH;FAAH C00001
Arachidonic acid	FAAH	Arachidonic acid FAAH	Reactome&BRENDA &GEM	C00219	FAAH C00219;C00219 FAAH
Water	FAAH2	Water FAAH2	Reactome&BRENDA &GEM	C00001	C00001 FAAH2
Arachidonic acid	FAAH2	Arachidonic acid FAAH2	Reactome&BRENDA	C00219	FAAH2 C00219
Biotin	PDZD11	Biotin PDZD11	Reactome	C00120	C00120 PDZD11;PDZD11 C00120
Sodium	PDZD11	Sodium PDZD11	Reactome	C01330	C01330 PDZD11;PDZD11 C01330
Biotin	SLC5A6	Biotin SLC5A6	Reactome &GEM	C00120	C00120 SLC5A6;SLC5A6 C00120
Sodium	SLC5A6	Sodium SLC5A6	Reactome &GEM	C01330	C01330 SLC5A6;SLC5A6 C01330
Biotin	HLCS	Biotin HLCS	Reactome &GEM	C00120	C00120 HLCS;HLCS C00120
Adenosine triphosphate	HLCS	Adenosine triphosphate HLCS	Reactome &GEM	C00002	C00002 HLCS
Adenosine monophosphate	HLCS	Adenosine monophosphate HLCS	Reactome &GEM	C00020	HLCS C00020
Pyrophosphate	HLCS	Pyrophosphate HLCS	Reactome &GEM	C00013	HLCS C00013
L-Lysine	BTD	L-Lysine BTD	Reactome&KEGG&BRENDA &GEM	C00047	BTD C00047
Biotin	BTD	Biotin BTD	Reactome&BRENDA &GEM	C00120	BTD C00120;C00120 BTD
Oxygen	TMLHE	Oxygen TMLHE	Reactome&BRENDA &GEM	C00007	C00007 TMLHE
N6	N6	N6-Trimethyl-L-lysine	TMLHE	N6	N6	N6-Trimethyl-L-lysine TMLHE	Reactome&BRENDA &GEM	C03793	C03793 TMLHE
Oxoglutaric acid	TMLHE	Oxoglutaric acid TMLHE	Reactome&BRENDA &GEM	C00026	C00026 TMLHE
3-Hydroxy-N6	N6	N6-trimethyl-L-lysine	TMLHE	3-Hydroxy-N6	N6	N6-trimethyl-L-lysine TMLHE	Reactome &GEM	C01259	TMLHE C01259
Carbon dioxide	TMLHE	Carbon dioxide TMLHE	Reactome&BRENDA &GEM	C00011	TMLHE C00011
Succinic acid	TMLHE	Succinic acid TMLHE	Reactome&BRENDA &GEM	C00042	TMLHE C00042
3-Hydroxy-N6	N6	N6-trimethyl-L-lysine	SHMT1	3-Hydroxy-N6	N6	N6-trimethyl-L-lysine SHMT1	Reactome	C01259	C01259 SHMT1
4-Trimethylammoniobutanal	SHMT1	4-Trimethylammoniobutanal SHMT1	Reactome	C01149	SHMT1 C01149
Glycine	SHMT1	Glycine SHMT1	Reactome&KEGG&BRENDA &GEM	C00037	SHMT1 C00037;C00037 SHMT1
4-Trimethylammoniobutanal	ALDH9A1	4-Trimethylammoniobutanal ALDH9A1	Reactome&BRENDA &GEM	C01149	C01149 ALDH9A1
NAD	ALDH9A1	NAD ALDH9A1	Reactome&BRENDA &GEM	C00003	C00003 ALDH9A1;ALDH9A1 C00003
Water	ALDH9A1	Water ALDH9A1	Reactome&BRENDA &GEM	C00001	C00001 ALDH9A1;ALDH9A1 C00001
Hydrogen Ion	ALDH9A1	Hydrogen Ion ALDH9A1	Reactome	C00080	ALDH9A1 C00080
NADH	ALDH9A1	NADH ALDH9A1	Reactome&BRENDA &GEM	C00004	ALDH9A1 C00004;C00004 ALDH9A1
4-Trimethylammoniobutanoic acid	ALDH9A1	4-Trimethylammoniobutanoic acid ALDH9A1	Reactome&BRENDA &GEM	C01181	ALDH9A1 C01181;C01181 ALDH9A1
Oxygen	BBOX1	Oxygen BBOX1	Reactome&BRENDA &GEM	C00007	C00007 BBOX1
4-Trimethylammoniobutanoic acid	BBOX1	4-Trimethylammoniobutanoic acid BBOX1	Reactome&BRENDA &GEM	C01181	C01181 BBOX1;BBOX1 C01181
Oxoglutaric acid	BBOX1	Oxoglutaric acid BBOX1	Reactome&BRENDA &GEM	C00026	C00026 BBOX1
Succinic acid	BBOX1	Succinic acid BBOX1	Reactome&BRENDA &GEM	C00042	BBOX1 C00042
Carnitine	BBOX1	Carnitine BBOX1	Reactome	C00487	BBOX1 C00487
Carbon dioxide	BBOX1	Carbon dioxide BBOX1	Reactome&BRENDA &GEM	C00011	BBOX1 C00011
Oxygen	TH	Oxygen TH	Reactome&BRENDA &GEM	C00007	C00007 TH
L-Tyrosine	TH	L-Tyrosine TH	Reactome&KEGG&BRENDA &GEM	C00082	C00082 TH;TH C00082
[truncated: 29,237 more rows]
[truncated: 16 more columns]
