# Supplementary material for: Identification and Characterization of Robust Hepatocellular Carcinoma Prognostic Subtypes Based on an Integrative Metabolite‐Protein Interaction Network
Source: Adv Sci (Weinh). 2021 Jul 11;8(17):2100311. doi: 10.1002/advs.202100311 (PMC8425875; doi:10.1002/advs.202100311)
Supplement: Supplementary file 3 — Supporting Table 2 [file ADVS-8-2100311-s003.csv]

a	b	two	ns1	ns6	ns9	nc1	nc2	GS	prob
Alpha-Linolenic acid	TGFB1	Alpha-Linolenic acid TGFB1	1	0.861023587	1.472578808	6.768184325	6.768184325	0.999	1
Cyclic AMP	SRC	Cyclic AMP SRC	1.584962501	1.274174963	1.643985974	7.14974712	6.129283017	0.999	1
alloxan	CD22	alloxan CD22	0	0.415037499	1.717579575	4.321928095	4.321928095	0.976	0.998
2-phenylacetamide	CD22	2-phenylacetamide CD22	0	0.415037499	1.726754169	4.321928095	4.321928095	0.976	0.998
Palmityl-CoA	TGFB1	Palmityl-CoA TGFB1	0	0.731004036	1.516152388	6.768184325	6.768184325	0.999	0.996
25-Hydroxycholesterol	SRC	25-Hydroxycholesterol SRC	1	2.444784843	1.572948882	7.54689446	7.266786541	0.999	0.996
Hydrogen peroxide	NCF1	Hydrogen peroxide NCF1	1.584962501	0.866733469	1.46568594	6.321928095	6.321928095	1	0.996
Guanosine triphosphate	PAK6	Guanosine triphosphate PAK6	2	1.14172811	1.55164103	5.087462841	5.087462841	0.999	0.996
Arachidonic acid	TGFB1	Arachidonic acid TGFB1	1	0.594946589	1.513986769	6.768184325	6.768184325	0.999	0.994
Dopamine	TGFB1	Dopamine TGFB1	0	0.46712601	1.544265192	6.768184325	6.768184325	0.999	0.994
Phosphatidylinositol-3,4,5-trisphosphate	CTLA4	Phosphatidylinositol-3,4,5-trisphosphate CTLA4	1	0.753839413	1.467554518	4.459431619	4.459431619	0.999	0.994
Uridine 5'-diphosphate	PAK6	Uridine 5'-diphosphate PAK6	1	0.531191244	1.550067112	5.087462841	5.087462841	0.999	0.994
Decanoyl-CoA (n-C10:0CoA)	TGFB1	Decanoyl-CoA (n-C10:0CoA) TGFB1	0	0.750021747	1.55743688	6.768184325	6.768184325	0.998	0.992
13-cis-retinol	CSF3R	13-cis-retinol CSF3R	0	0.321928095	1.657998855	4.169925001	4	0.995	0.99
Androstenedione	TGFB1	Androstenedione TGFB1	0	0.437405312	1.549551761	6.768184325	6.768184325	0.999	0.99
D-Glucose	TGFB1	D-Glucose TGFB1	0	0.433896527	1.555550191	6.768184325	6.768184325	0.999	0.99
nonanoyl-CoA	TGFB1	nonanoyl-CoA TGFB1	0	0.830074999	1.549346991	6.768184325	6.768184325	0.998	0.99
Glycine	IKBKE	Glycine IKBKE	2	2.497905766	1.531788592	6.857980995	8.28077077	0.999	0.99
Acyl-CoA	TGFB1	Acyl-CoA TGFB1	0	0.535037275	1.543333456	6.768184325	6.768184325	0.999	0.988
D-Glucuronic acid	TGFB1	D-Glucuronic acid TGFB1	0	0.36923381	1.554902584	6.768184325	6.768184325	0.999	0.988
trimethylamine-N-oxide	SRC	trimethylamine-N-oxide SRC	1	0	1.560528615	3.169925001	3.169925001	0.925	0.988
L-Glutamic acid	NFKBIE	L-Glutamic acid NFKBIE	1.584962501	1.031364171	1.529007393	6.044394119	6.044394119	0.999	0.988
Guanosine diphosphate	SPHK1	Guanosine diphosphate SPHK1	2	0.939627382	1.496968088	6.169925001	6.169925001	0.999	0.988
Hydrogen peroxide	TGFB1	Hydrogen peroxide TGFB1	0	0.762202886	1.473196371	6.727920455	6.768184325	0.999	0.986
11,12-Epoxyeicosatrienoic acid	TGFB1	11,12-Epoxyeicosatrienoic acid TGFB1	0	0.639410285	1.547000232	6.768184325	6.768184325	0.999	0.986
14,15-Epoxy-5,8,11-eicosatrienoic acid	TGFB1	14,15-Epoxy-5,8,11-eicosatrienoic acid TGFB1	0	0.639410285	1.547000232	6.768184325	6.768184325	0.999	0.986
nitrite	CD22	nitrite CD22	0	0.415037499	1.717579575	3	4.321928095	0.976	0.986
Tyramine	TGFB1	Tyramine TGFB1	0	0.459431619	1.538862082	6.768184325	6.768184325	0.999	0.984
Palmitic acid	TGFB1	Palmitic acid TGFB1	1	0.940621453	1.508560751	6.768184325	6.768184325	0.999	0.984
myristic acid	TGFB1	myristic acid TGFB1	0	0.801454321	1.47583347	6.768184325	6.768184325	0.999	0.984
DPA	TGFB1	DPA TGFB1	0	0.896906507	1.466286609	6.727920455	6.768184325	0.999	0.984
1-Phosphatidyl-1D-myo-inositol 4-phosphate	CD22	1-Phosphatidyl-1D-myo-inositol 4-phosphate CD22	1.584962501	0.790546634	1.568756514	4.321928095	4.321928095	0.997	0.984
Butyryl-CoA	FCGR1A	Butyryl-CoA FCGR1A	1	0.467778961	1.537891391	5.554588852	5.554588852	0.998	0.984
tRNA(asn)	FCGR1A	tRNA(asn) FCGR1A	0	0	1.139940758	2.321928095	3.459431619	0.999	0.984
Oxoglutaric acid	NFKBIE	Oxoglutaric acid NFKBIE	1.584962501	1.078002512	1.549613398	6.044394119	6.044394119	0.999	0.984
Succinic acid	TGFB1	Succinic acid TGFB1	0	0.898120386	1.539168718	6.768184325	6.768184325	0.998	0.982
gamma-linolenic acid	TGFB1	gamma-linolenic acid TGFB1	0	0.925999419	1.466647764	6.768184325	6.768184325	0.999	0.982
tridecylic acid	TGFB1	tridecylic acid TGFB1	0	0.900464326	1.469287139	6.768184325	6.768184325	0.999	0.982
pentadecylic acid	TGFB1	pentadecylic acid TGFB1	0	0.900464326	1.469287139	6.768184325	6.768184325	0.999	0.982
stearate	TGFB1	stearate TGFB1	0	0.874469118	1.46802752	6.768184325	6.768184325	0.999	0.982
eicosanoate	TGFB1	eicosanoate TGFB1	0	0.874469118	1.46802752	6.768184325	6.768184325	0.999	0.982
behenic acid	TGFB1	behenic acid TGFB1	0	0.832890014	1.473544706	6.672425342	6.768184325	0.999	0.982
Oxoglutaric acid	SRC	Oxoglutaric acid SRC	2	2.289506617	1.557367125	7.434628228	8.21916852	0.999	0.982
ubiquitin C terminal thiolester	TRAF5	ubiquitin C terminal thiolester TRAF5	1.584962501	1.386278506	1.566078132	6	6.022367813	0.993	0.982
Carbon dioxide	NFKBIE	Carbon dioxide NFKBIE	1.584962501	0.862496476	1.548754824	6.044394119	6.044394119	0.999	0.982
Cytidine triphosphate	PAK6	Cytidine triphosphate PAK6	1	1.252980741	1.55474029	5.087462841	5.087462841	0.999	0.982
Guanosine triphosphate	SPHK1	Guanosine triphosphate SPHK1	2	0.893800596	1.499858976	6.169925001	6.169925001	0.999	0.982
Testosterone	TGFB1	Testosterone TGFB1	0	0.31259023	1.549801454	6.768184325	6.768184325	0.999	0.98
3-Hydroxypropionyl-CoA	TGFB1	3-Hydroxypropionyl-CoA TGFB1	0	0.684498174	1.529434846	6.768184325	6.768184325	0.999	0.98
palmitolate	TGFB1	palmitolate TGFB1	0	0.896906507	1.466286609	6.768184325	6.768184325	0.999	0.98
9-heptadecylenic acid	TGFB1	9-heptadecylenic acid TGFB1	0	0.896906507	1.466286609	6.768184325	6.768184325	0.999	0.98
nonadecylic acid	TGFB1	nonadecylic acid TGFB1	0	0.896906507	1.466286609	6.768184325	6.768184325	0.999	0.98
(11Z,14Z,17Z)-eicosatrienoic acid	TGFB1	(11Z,14Z,17Z)-eicosatrienoic acid TGFB1	0	0.896906507	1.466286609	6.768184325	6.768184325	0.999	0.98
13,16,19-docosatrienoic acid	TGFB1	13,16,19-docosatrienoic acid TGFB1	0	0.896906507	1.466286609	6.768184325	6.768184325	0.999	0.98
dihomo-gamma-linolenate	TGFB1	dihomo-gamma-linolenate TGFB1	0	0.862496476	1.478681342	6.768184325	6.768184325	0.999	0.98
adrenic acid	TGFB1	adrenic acid TGFB1	0	0.896906507	1.466286609	6.768184325	6.768184325	0.999	0.98
(11Z,14Z)-eicosadienoic acid	TGFB1	(11Z,14Z)-eicosadienoic acid TGFB1	0	0.896906507	1.466286609	6.768184325	6.768184325	0.999	0.98
(13Z,16Z)-docosadienoic acid	TGFB1	(13Z,16Z)-docosadienoic acid TGFB1	0	0.896906507	1.466286609	6.768184325	6.768184325	0.999	0.98
Ammonia	SRC	Ammonia SRC	1.584962501	1.968749066	1.548720002	6.857980995	8.344295908	0.999	0.98
Cyclic GMP	SRC	Cyclic GMP SRC	1.584962501	1.125530882	1.641166619	7.294620749	6.169925001	0.999	0.98
Uric acid	CD22	Uric acid CD22	0	0.263034406	1.6595226	4.321928095	4.321928095	0.976	0.98
[apotransferin]	MMP9	[apotransferin] MMP9	1	0.452512205	1.536581351	4.321928095	5	0.999	0.98
ceramide 1-phosphate	SPHK1	ceramide 1-phosphate SPHK1	0	1	2.334453751	6.169925001	1.584962501	0.88	0.98
Guanosine triphosphate	TGFB1	Guanosine triphosphate TGFB1	0	0.821907678	1.512084652	6.768184325	6.768184325	0.999	0.978
pentanoyl-CoA	TGFB1	pentanoyl-CoA TGFB1	0	0.91753784	1.543418221	6.768184325	6.754887502	0.998	0.978
arachidonoyl-CoA	TGFB1	arachidonoyl-CoA TGFB1	0	0.771375625	1.507030784	6.768184325	6.768184325	0.999	0.978
EPA	TGFB1	EPA TGFB1	0	0.909802191	1.475864084	6.741466986	6.768184325	0.999	0.978
[myosin light chain]	JAK3	[myosin light chain] JAK3	0	2	1.945631897	6.392317423	2.807354922	0.925	0.978
[myosin light chain]-phosphate	JAK3	[myosin light chain]-phosphate JAK3	0	2	1.945631897	6.392317423	2.807354922	0.925	0.978
Calcium	CD2	Calcium CD2	0	0.201633861	1.624282611	4.247927513	4.247927513	0.976	0.978
D-Glucose	MMP9	D-Glucose MMP9	0	0.167109986	1.597506093	5	5	0.999	0.978
fibrinogen	MMP9	fibrinogen MMP9	1	0.452512205	1.541812121	4.321928095	5	0.999	0.978
Carbon dioxide	IKBKE	Carbon dioxide IKBKE	2	2.215168095	1.554225001	7.21916852	8.632995197	0.999	0.978
L-Glutamic acid	IKBKE	L-Glutamic acid IKBKE	2.584962501	2.350186355	1.539925923	7.658211483	8.124121312	0.999	0.978
Butyryl-CoA	TGFB1	Butyryl-CoA TGFB1	1	0.871675903	1.527530372	6.768184325	6.768184325	0.998	0.976
Octanoyl-CoA	TGFB1	Octanoyl-CoA TGFB1	0	0.713695815	1.551535873	6.768184325	6.768184325	0.998	0.976
Dodecanoic acid	TGFB1	Dodecanoic acid TGFB1	0	0.785261151	1.486722642	6.768184325	6.768184325	0.999	0.976
Uridine 5'-diphosphate	TGFB1	Uridine 5'-diphosphate TGFB1	0	0.584962501	1.535185515	6.768184325	6.768184325	0.999	0.976
L-Arginine	SRC	L-Arginine SRC	1.584962501	3.207157908	1.502549116	6.475733431	6.700439718	0.999	0.976
1-Phosphatidyl-1D-myo-inositol 4-phosphate	CTLA4	1-Phosphatidyl-1D-myo-inositol 4-phosphate CTLA4	1	0.660911354	1.498185427	4.459431619	4.459431619	0.999	0.976
oleoyl-CoA	TGFB1	oleoyl-CoA TGFB1	0	0.831877241	1.493731551	6.768184325	6.768184325	0.999	0.974
cis-vaccenic acid	TGFB1	cis-vaccenic acid TGFB1	0	0.874469118	1.472192144	6.768184325	6.768184325	0.999	0.974
cis-gondoic acid	TGFB1	cis-gondoic acid TGFB1	0	0.874469118	1.472192144	6.768184325	6.768184325	0.999	0.974
cis-erucic acid	TGFB1	cis-erucic acid TGFB1	0	0.874469118	1.472192144	6.768184325	6.768184325	0.999	0.974
nervonic acid	TGFB1	nervonic acid TGFB1	0	0.874469118	1.472192144	6.768184325	6.768184325	0.999	0.974
dihydroneopterin	CD2	dihydroneopterin CD2	0	0	1.089178515	4.247927513	3.807354922	0.988	0.974
2-Hydroxyestradiol	CD22	2-Hydroxyestradiol CD22	0	0.084888898	1.599883864	4.321928095	4.321928095	0.988	0.974
1-Phosphatidyl-1D-myo-inositol 4-phosphate	CD7	1-Phosphatidyl-1D-myo-inositol 4-phosphate CD7	1.584962501	0.249978253	1.519275061	3.459431619	3.459431619	0.918	0.974
Oxoglutaric acid	TGFB1	Oxoglutaric acid TGFB1	0	0.79970135	1.535811123	6.768184325	6.768184325	0.998	0.972
L-Glutamic acid	TGFB1	L-Glutamic acid TGFB1	0	0.7589919	1.508912101	6.768184325	6.768184325	0.999	0.972
Linoleoyl-CoA	TGFB1	Linoleoyl-CoA TGFB1	0	0.818553129	1.501739102	6.768184325	6.768184325	0.999	0.972
Choloyl-CoA	CD22	Choloyl-CoA CD22	0	0.074000581	1.582621679	4.321928095	4.321928095	0.997	0.972
Sphingosine	MMP9	Sphingosine MMP9	0	0.084888898	1.584704239	5	5	0.999	0.972
pregnenolone sulfate	MAPK15	pregnenolone sulfate MAPK15	0	0	1.679661854	4.584962501	4.584962501	0.973	0.972
Ubiquinone-1	PAK6	Ubiquinone-1 PAK6	0	1.024946357	1.384151865	5.087462841	5.087462841	0.999	0.972
QH2	PAK6	QH2 PAK6	0	1.024946357	1.384151865	5.087462841	5.087462841	0.999	0.972
[myosin light chain]	PAK6	[myosin light chain] PAK6	0	2.070389328	2.098751989	5.087462841	2.807354922	0.809	0.972
[myosin light chain]-phosphate	PAK6	[myosin light chain]-phosphate PAK6	0	2.070389328	2.098751989	5.087462841	2.807354922	0.809	0.972
Adenosine 3',5'-diphosphate	TGFB1	Adenosine 3',5'-diphosphate TGFB1	0	0.462343214	1.526608518	6.768184325	6.768184325	0.999	0.97
galactose	TGFB1	galactose TGFB1	0	0.841302254	1.494181507	6.768184325	6.768184325	0.998	0.97
stearidonic acid	TGFB1	stearidonic acid TGFB1	0	0.874469118	1.472192144	6.741466986	6.768184325	0.999	0.97
Cyclic AMP	GNG4	Cyclic AMP GNG4	1	0.274174963	1.449741836	4.321928095	4.321928095	1	0.97
Inositol 1,4,5-trisphosphate	SYK	Inositol 1,4,5-trisphosphate SYK	2	2.137503524	1.634305249	7.011227255	6.087462841	0.925	0.97
Dopamine	CARD11	Dopamine CARD11	0	0.160464672	1.596820067	5	5	0.996	0.97
1-Phosphatidyl-D-myo-inositol	CD22	1-Phosphatidyl-D-myo-inositol CD22	1	0.548203951	1.558847372	4.321928095	4.321928095	0.997	0.97
D-Fructose	MMP9	D-Fructose MMP9	0	0.245112498	1.59922453	5	5	0.999	0.97
Hydrogen carbonate	NFKBIE	Hydrogen carbonate NFKBIE	1	0.777607579	1.570954117	6.044394119	6.044394119	0.999	0.97
Hexanoyl-CoA	TGFB1	Hexanoyl-CoA TGFB1	0	0.7589919	1.546055226	6.768184325	6.768184325	0.998	0.968
Phosphoadenosine phosphosulfate	TGFB1	Phosphoadenosine phosphosulfate TGFB1	0	0.415037499	1.529071855	6.768184325	6.768184325	0.999	0.968
Linoleic acid	TGFB1	Linoleic acid TGFB1	1	0.640104055	1.506326577	6.768184325	6.768184325	0.999	0.968
histone-L-lysine	CD2	histone-L-lysine CD2	1	0.321928095	1.599631779	4.247927513	4.247927513	0.88	0.968
Starch	CD22	Starch CD22	0	0.125530882	1.62118839	4.321928095	4.321928095	0.976	0.968
Methacrylyl-CoA	IL2RG	Methacrylyl-CoA IL2RG	0	0.362570079	1.523087759	5	5	0.925	0.966
Carbon dioxide	TGFB1	Carbon dioxide TGFB1	0	0.595016165	1.524976236	6.768184325	6.768184325	0.998	0.966
Ammonia	TGFB1	Ammonia TGFB1	0	0.712019237	1.530944182	6.768184325	6.768184325	0.999	0.966
oleate	TGFB1	oleate TGFB1	1	0.93128725	1.499552432	6.768184325	6.768184325	0.999	0.966
[myosin light chain]	SYK	[myosin light chain] SYK	0	2.137503524	1.98169095	7.022367813	2.807354922	0.925	0.966
[myosin light chain]-phosphate	SYK	[myosin light chain]-phosphate SYK	0	2.137503524	1.98169095	7.022367813	2.807354922	0.925	0.966
Phosphatidylinositol-4,5-bisphosphate	TRAF5	Phosphatidylinositol-4,5-bisphosphate TRAF5	0	0.790076931	1.591115834	6.426264755	6.426264755	0.998	0.966
Phosphatidylinositol-3,4,5-trisphosphate	CD22	Phosphatidylinositol-3,4,5-trisphosphate CD22	1.584962501	0.819427754	1.547942188	4.321928095	4.321928095	0.997	0.966
Hydrogen peroxide	FCGR1A	Hydrogen peroxide FCGR1A	0	0.222392421	1.464805482	5.554588852	5.554588852	0.999	0.966
PC(18:1(9Z)e/2:0)	MMP9	PC(18:1(9Z)e/2:0) MMP9	0	0.137503524	1.578596069	5	5	0.999	0.966
Sphinganine	MMP9	Sphinganine MMP9	0	0.125530882	1.576453565	5	5	0.999	0.966
dihydroneopterin	GNG4	dihydroneopterin GNG4	0	0	1.070462791	4.321928095	3.807354922	0.976	0.964
[myosin light chain]	SRC	[myosin light chain] SRC	1	3.700439718	1.980935501	8.21916852	2.807354922	0.925	0.964
[myosin light chain]-phosphate	SRC	[myosin light chain]-phosphate SRC	1	3.700439718	1.980935501	8.21916852	2.807354922	0.925	0.964
Cyclic GMP	CD22	Cyclic GMP CD22	0	0.155278225	1.583207473	4.321928095	4.321928095	1	0.964
Hydrogen carbonate	CD24	Hydrogen carbonate CD24	0	0.085729874	1.482658782	2.321928095	2.321928095	1	0.964
N-acetylgalactosamine	CD24	N-acetylgalactosamine CD24	0	0	1.304460994	2.321928095	2.321928095	1	0.964
(2E)-Decenoyl-CoA	IL2RG	(2E)-Decenoyl-CoA IL2RG	0	0.247927513	1.527939186	5	5	0.925	0.962
2-Methylacetoacetyl-CoA	IL2RG	2-Methylacetoacetyl-CoA IL2RG	0	0.321928095	1.522685944	5	5	0.925	0.962
Uridine diphosphategalactose	TGFB1	Uridine diphosphategalactose TGFB1	0	0.546282033	1.527648204	6.768184325	6.768184325	0.999	0.962
D-Fructose (furanose)	MMP9	D-Fructose (furanose) MMP9	0	0.125530882	1.611849331	5	5	0.999	0.962
alloxan	MAPK13	alloxan MAPK13	1	0.584962501	1.552608078	4.64385619	5.087462841	0.925	0.962
Hydrogen peroxide	IKBKE	Hydrogen peroxide IKBKE	2.321928095	2.517399217	1.492771057	6.727920455	8.632995197	0.992	0.962
(13Z)-docosenoyl-CoA	IKBKE	(13Z)-docosenoyl-CoA IKBKE	0	1.925999419	1.513041148	7.400879436	7.73470962	0.987	0.962
Niacinamide	MAPK15	Niacinamide MAPK15	1	0.454565863	1.553609366	4.584962501	4.584962501	0.913	0.962
thioredoxin disulfide	PAK6	thioredoxin disulfide PAK6	0	0.807354922	1.391082414	5.087462841	5.087462841	0.999	0.962
L-Alanine	TGFB1	L-Alanine TGFB1	0	0.584962501	1.494441149	6.768184325	6.768184325	0.999	0.96
3,4-Dihydroxyphenylacetaldehyde	TGFB1	3,4-Dihydroxyphenylacetaldehyde TGFB1	0	0.530514717	1.552449981	6.768184325	6.64385619	0.999	0.96
decanoic acid	TGFB1	decanoic acid TGFB1	0	0.530514717	1.524040607	6.714245518	6.768184325	0.999	0.96
Carbon dioxide	JAK3	Carbon dioxide JAK3	1	0.889977213	1.574820841	6.392317423	6.392317423	0.925	0.96
Deoxyadenosine triphosphate	JAK3	Deoxyadenosine triphosphate JAK3	1	0.853158612	1.574848949	6.392317423	6.321928095	0.925	0.96
Cyclic AMP	JAK3	Cyclic AMP JAK3	1	0.274174963	1.62990162	6.392317423	6.129283017	0.925	0.96
1-Nitronaphthalene-5,6-oxide	SRC	1-Nitronaphthalene-5,6-oxide SRC	0	1.696607857	1.532431326	6.882643049	7.50779464	0.991	0.96
1-Phosphatidyl-1D-myo-inositol 3,4-bisphosphate	CTLA4	1-Phosphatidyl-1D-myo-inositol 3,4-bisphosphate CTLA4	0	0.462971976	1.463302541	4.459431619	4.459431619	0.999	0.96
L-Asparaginyl-tRNA(Asn)	FCGR1A	L-Asparaginyl-tRNA(Asn) FCGR1A	0	0	1.343703636	5.554588852	4	0.999	0.96
Ammonia	IKBKE	Ammonia IKBKE	2.321928095	2.251538767	1.5559257	6.857980995	8.344295908	0.999	0.96
(15Z)-tetracosenoyl-CoA	IKBKE	(15Z)-tetracosenoyl-CoA IKBKE	0	1.87774425	1.516808453	7.383704292	7.794415866	0.987	0.96
histone-N6-acetyl-L-lysine	EPO	histone-N6-acetyl-L-lysine EPO	1	0.64385619	1.421344677	3	3	0.948	0.958
3-oxopropionyl-CoA	TGFB1	3-oxopropionyl-CoA TGFB1	0	0.624490865	1.520395281	6.768184325	6.768184325	0.999	0.958
Uridine 5'-diphosphate	JAK3	Uridine 5'-diphosphate JAK3	1	0.293499687	1.570916429	6.392317423	6.392317423	0.925	0.958
Guanosine diphosphate	SRC	Guanosine diphosphate SRC	2.321928095	2.616157122	1.516769888	8.22881869	8.139551352	0.999	0.958
Glycerylphosphorylethanolamine	NCF1	Glycerylphosphorylethanolamine NCF1	1	0.387023123	1.550358425	5.882643049	5.727920455	0.925	0.958
Cyclic AMP	CD22	Cyclic AMP CD22	0	0.158697746	1.582769043	4.321928095	4.321928095	1	0.958
1-Phosphatidyl-1D-myo-inositol 5-phosphate	CTLA4	1-Phosphatidyl-1D-myo-inositol 5-phosphate CTLA4	0	0.456378295	1.468137052	4.459431619	4.459431619	0.999	0.958
(6Z,9Z,12Z,15Z,18Z,21Z)-tetracosahexaenoyl-CoA	IKBKE	(6Z,9Z,12Z,15Z,18Z,21Z)-tetracosahexaenoyl-CoA IKBKE	0	1.741931847	1.510120327	7.276124405	7.434628228	0.987	0.958
dihydroneopterin	MAPK15	dihydroneopterin MAPK15	0	0	1.154438745	4.584962501	3.807354922	0.913	0.958
Phosphatidylinositol-4,5-bisphosphate	JAK3	Phosphatidylinositol-4,5-bisphosphate JAK3	1	1.209453366	1.591564112	6.392317423	6.392317423	0.982	0.956
Cyclic GMP	JAK3	Cyclic GMP JAK3	0	0.212993723	1.62904869	6.392317423	6.169925001	0.925	0.956
Dopamine	CD22	Dopamine CD22	0	0.160464672	1.595051839	4.321928095	4.321928095	1	0.956
[myosin light chain]	MAPK13	[myosin light chain] MAPK13	0	3.292781749	1.915539643	6.727920455	2.807354922	0.925	0.956
[myosin light chain]-phosphate	MAPK13	[myosin light chain]-phosphate MAPK13	0	3.292781749	1.915539643	6.727920455	2.807354922	0.925	0.956
[beta-adrenergic-receptor]	MAPK13	[beta-adrenergic-receptor] MAPK13	0	0.584962501	2.217483944	6.727920455	2	0.925	0.956
phospho-[beta adrenergic receptor]	MAPK13	phospho-[beta adrenergic receptor] MAPK13	0	0.584962501	2.217483944	6.727920455	2	0.925	0.956
3,3',5'-triiodo-L-thyronine	MARCKSL1	3,3',5'-triiodo-L-thyronine MARCKSL1	0	0.121990524	1.434181121	5.832890014	5.832890014	0.976	0.956
1-Nitronaphthalene-7,8-oxide	SRC	1-Nitronaphthalene-7,8-oxide SRC	0	1.700439718	1.5354768	6.930737338	7.409390936	0.991	0.954
Beta-D-Glucose 6-phosphate	CD22	Beta-D-Glucose 6-phosphate CD22	0	0.152003093	1.599792926	4.321928095	4.321928095	0.976	0.954
Phosphoribosyl pyrophosphate	CD19	Phosphoribosyl pyrophosphate CD19	0	0.347923303	1.499760494	4.700439718	4.700439718	0.976	0.954
(S)-Hydroxydecanoyl-CoA	IL2RG	(S)-Hydroxydecanoyl-CoA IL2RG	0	0.299560282	1.521372517	5	5	0.925	0.952
(S)-3-Hydroxydodecanoyl-CoA	IL2RG	(S)-3-Hydroxydodecanoyl-CoA IL2RG	0	0.299560282	1.521372517	5	5	0.925	0.952
FAD	SRC	FAD SRC	1.584962501	1.658025963	1.552519726	7.876516947	8.696967526	0.999	0.952
1-Phosphatidyl-1D-myo-inositol 3,4-bisphosphate	CD22	1-Phosphatidyl-1D-myo-inositol 3,4-bisphosphate CD22	1	0.490986353	1.541240433	4.321928095	4.321928095	0.997	0.952
1-Phosphatidyl-1D-myo-inositol 3,5-bisphosphate	CTLA4	1-Phosphatidyl-1D-myo-inositol 3,5-bisphosphate CTLA4	0	0.442518236	1.46557623	4.459431619	4.459431619	0.999	0.952
Alpha-Lactose	MMP9	Alpha-Lactose MMP9	0	0.192645078	1.589237529	5	5	0.999	0.952
Succinic acid	NFKBIE	Succinic acid NFKBIE	1	1.184424571	1.566873731	6.044394119	6.044394119	0.999	0.952
Isocitric acid	EPO	Isocitric acid EPO	1	0.137503524	1.507212373	3	3	0.913	0.95
Propionyl-CoA	TGFB1	Propionyl-CoA TGFB1	0	0.862496476	1.536827071	6.768184325	6.768184325	0.999	0.95
Phosphatidylinositol-4,5-bisphosphate	CD22	Phosphatidylinositol-4,5-bisphosphate CD22	1.584962501	0.984893108	1.58054768	4.321928095	4.321928095	0.995	0.95
Inositol phosphate	CD22	Inositol phosphate CD22	1	0.646363045	1.577084562	4.321928095	4.321928095	0.976	0.95
L-Asparaginyl-tRNA(Asn)	CD22	L-Asparaginyl-tRNA(Asn) CD22	0	0	1.32601839	4.321928095	4	0.995	0.95
Taurohyocholic acid; N-(3alpha,6alpha,7alpha-Trihydroxy-5beta-cholan-24-oyl)taurine	CTLA4	Taurohyocholic acid; N-(3alpha,6alpha,7alpha-Trihydroxy-5beta-cholan-24-oyl)taurine CTLA4	0	0.289506617	1.52358996	4.459431619	4.459431619	0.976	0.95
hepoxilin A3	ICOS	hepoxilin A3 ICOS	1	0.187627003	1.285482373	4.087462841	4.087462841	0.88	0.95
Betaine	CD19	Betaine CD19	0	0.321928095	1.63010254	4.321928095	4.700439718	0.976	0.95
Guanosine triphosphate	FCGR1A	Guanosine triphosphate FCGR1A	0	0.107579887	1.510243452	5.554588852	5.554588852	0.998	0.95
Sphingosine	FCGR1A	Sphingosine FCGR1A	0	0.313157885	1.534742461	5.554588852	5.554588852	0.998	0.95
Acetyl-CoA	IKBKE	Acetyl-CoA IKBKE	3.169925001	2.279842694	1.522501776	8.45532722	8.632995197	0.999	0.95
Citrulline	PDCD1	Citrulline PDCD1	1.584962501	0.559427409	1.504067783	5.857980995	5.857980995	0.88	0.948
D-glyceraldehyde 3-phosphate	CD19	D-glyceraldehyde 3-phosphate CD19	0	0.321928095	1.514096796	4.700439718	4.700439718	0.976	0.948
Phosphatidylinositol-3,4,5-trisphosphate	FCGR1A	Phosphatidylinositol-3,4,5-trisphosphate FCGR1A	0	0.819427754	1.505783325	5.554588852	5.554588852	0.998	0.948
Guanosine diphosphate	FCGR1A	Guanosine diphosphate FCGR1A	0	0.135351853	1.50435017	5.554588852	5.554588852	0.998	0.948
docosanoyl-CoA	IKBKE	docosanoyl-CoA IKBKE	0	1.921144579	1.525757	7.46760555	7.882643049	0.987	0.948
globoside	MARCKSL1	globoside MARCKSL1	0	0.362570079	1.253427837	5.832890014	5.754887502	0.976	0.948
5(S)-HETE	GNG4	5(S)-HETE GNG4	0	0	1.110715005	4.321928095	4.321928095	0.976	0.946
Magnesium	JAK3	Magnesium JAK3	0	0.530514717	1.785352469	3.321928095	3.584962501	0.925	0.946
glycolithocholate 3-sulfate	JAK3	glycolithocholate 3-sulfate JAK3	0	0.584962501	1.631106853	6.392317423	6	0.982	0.946
FADH	SRC	FADH SRC	1.584962501	1.718229032	1.557396234	7.888743249	8.523561956	0.999	0.946
3-carboxy-1-hydroxypropyl-ThPP	NCF1	3-carboxy-1-hydroxypropyl-ThPP NCF1	1	0.736965594	1.570821499	4.906890596	3.906890596	0.925	0.946
10-HETE	CD22	10-HETE CD22	0	0.093109404	1.60543971	4.321928095	4.321928095	0.976	0.946
GM4	CD19	GM4 CD19	0	0.263034406	1.645411596	4.700439718	4.523561956	0.976	0.946
dihomo-gamma-linolenoyl-CoA	IKBKE	dihomo-gamma-linolenoyl-CoA IKBKE	0	1.827819025	1.514941566	7.417852515	7.599912842	0.987	0.946
PC(18:1(9Z)e/2:0)	NFKBIE	PC(18:1(9Z)e/2:0) NFKBIE	0	0.5360529	1.597977152	6.044394119	6.044394119	0.999	0.946
ubiquinone	IL2RG	ubiquinone IL2RG	0	0	1.273056245	4.64385619	4.754887502	0.925	0.944
Deoxyadenosine monophosphate	SRC	Deoxyadenosine monophosphate SRC	0	1.726981506	1.539967865	7.087462841	7.339850003	0.991	0.944
tridecylic acid	CTLA4	tridecylic acid CTLA4	0	0.30256277	1.436640311	4.459431619	4.459431619	0.992	0.944
pentadecylic acid	CTLA4	pentadecylic acid CTLA4	0	0.30256277	1.436640311	4.459431619	4.459431619	0.992	0.944
3,4-Dihydroxymandelic acid	CD19	3,4-Dihydroxymandelic acid CD19	0	0.362570079	1.514224533	4.700439718	4.700439718	0.976	0.944
sedoheptulose-1,7-bisphosphate	CD19	sedoheptulose-1,7-bisphosphate CD19	0	0.415037499	1.517793229	4.700439718	4.700439718	0.976	0.944
3-keto-beta-D-galactose	MMP9	3-keto-beta-D-galactose MMP9	0	0.321928095	1.596947085	5	5	0.999	0.944
3-ketolactose	MMP9	3-ketolactose MMP9	0	0.321928095	1.596947085	5	5	0.999	0.944
lactose-6-phosphate	MMP9	lactose-6-phosphate MMP9	0	0.321928095	1.596947085	5	5	0.999	0.944
Inositol 1,4,5-trisphosphate	NFKBIE	Inositol 1,4,5-trisphosphate NFKBIE	1	1.282933963	1.604881823	6.044394119	6.044394119	0.925	0.944
Galabiosylceramide (d18:1/9Z-18:1)	NFKBIE	Galabiosylceramide (d18:1/9Z-18:1) NFKBIE	0	0.25276607	1.560851076	6.044394119	6.044394119	0.999	0.944
Oxoglutaric acid	EPO	Oxoglutaric acid EPO	1	0.119581616	1.485808022	3	3	0.948	0.942
(S)-Methylmalonic acid semialdehyde	IL2RG	(S)-Methylmalonic acid semialdehyde IL2RG	0	0.321928095	1.524342927	5	5	0.925	0.942
Acetic acid	TGFB1	Acetic acid TGFB1	1	0.884522783	1.52728175	6.442943496	6.768184325	0.998	0.942
aminoacetone	TGFB1	aminoacetone TGFB1	0	0	1.672097858	2.807354922	4.95419631	0.999	0.942
RX	ICOS	RX ICOS	1	0.304854582	1.427397261	4.087462841	4.087462841	0.034	0.942
Carbon dioxide	CD24	Carbon dioxide CD24	0	0.029953222	1.449747557	2.321928095	2.321928095	1	0.942
Leukotriene C4	MMP9	Leukotriene C4 MMP9	0	0.115477217	1.560757185	5	5	0.999	0.942
maltohexaose	MMP9	maltohexaose MMP9	0	0.485426827	1.661480392	4	3.807354922	0.976	0.942
Phosphatidylinositol-4,5-bisphosphate	MARCKS	Phosphatidylinositol-4,5-bisphosphate MARCKS	0	1.087462841	1.619491616	5.392317423	5.392317423	0.995	0.942
Cholesterol	TGFB1	Cholesterol TGFB1	0	0.327574658	1.546458346	6.768184325	6.768184325	0.999	0.94
dGTP	JAK3	dGTP JAK3	1	0.945552216	1.57578623	6.392317423	6.108524457	0.925	0.94
D-Glucose	NCF1	D-Glucose NCF1	1.584962501	0.356934545	1.536055913	6.321928095	6.321928095	0.996	0.94
Inositol 1,3,4-trisphosphate	SYK	Inositol 1,3,4-trisphosphate SYK	1	2.192645078	1.698837152	6.714245518	4.584962501	0.925	0.94
[beta-adrenergic-receptor]	SYK	[beta-adrenergic-receptor] SYK	0	1.584962501	2.003980517	7.022367813	2	0.925	0.94
phospho-[beta adrenergic receptor]	SYK	phospho-[beta adrenergic receptor] SYK	0	1.584962501	2.003980517	7.022367813	2	0.925	0.94
Citric acid	CD22	Citric acid CD22	0	0.206450877	1.593671373	4.321928095	4.321928095	0.976	0.94
dihydroneopterin	CD22	dihydroneopterin CD22	0	0	1.177909635	4.321928095	3.807354922	0.988	0.94
Calcitriol	CR2	Calcitriol CR2	0	0.192645078	1.608763042	3	3	0.992	0.94
(GalNAc)2 (GlcA)1 (S)1	CD24	(GalNAc)2 (GlcA)1 (S)1 CD24	0	0	1.477762283	2.321928095	2.321928095	1	0.94
hyaluronan	CD24	hyaluronan CD24	0	0	1.479950749	2.321928095	2.321928095	1	0.94
N-acetyl-beta-D-glucosamine	CD24	N-acetyl-beta-D-glucosamine CD24	0	0	1.480280108	2.321928095	2.321928095	1	0.94
Starch	MMP9	Starch MMP9	0	0	1.685996781	5	4.700439718	0.999	0.94
Leukotriene B4	MAPK13	Leukotriene B4 MAPK13	1	0.415037499	1.568884333	6.569855608	6.727920455	0.925	0.94
doxorubicin	MAPK13	doxorubicin MAPK13	1	0.584962501	1.531290992	5.459431619	4	0.925	0.94
Formic acid	CCR6	Formic acid CCR6	0	0	1.539492021	1.584962501	1.584962501	1	0.938
(24R,25R)3alpha,7alpha,12alpha,24-tetrahydroxy-5beta-cholestanoyl-CoA	IL2RG	(24R,25R)3alpha,7alpha,12alpha,24-tetrahydroxy-5beta-cholestanoyl-CoA IL2RG	0	0.362570079	1.524939899	5	5	0.925	0.938
1-Phosphatidyl-1D-myo-inositol 4-phosphate	NCF1	1-Phosphatidyl-1D-myo-inositol 4-phosphate NCF1	1	0.960471636	1.570821618	6.321928095	6.321928095	0.925	0.938
Dodecanoic acid	CD3D	Dodecanoic acid CD3D	0	0.11783649	1.464439485	3.906890596	3.906890596	0.998	0.938
Guanosine diphosphate	MAPK13	Guanosine diphosphate MAPK13	2.321928095	1.612294483	1.509101401	6.727920455	6.727920455	0.925	0.938
tetracosanoyl-CoA	IKBKE	tetracosanoyl-CoA IKBKE	0	1.846087317	1.518815999	7.383704292	7.888743249	0.987	0.938
Hydrogen carbonate	TGFB1	Hydrogen carbonate TGFB1	1	0.594743522	1.542688179	6.129283017	6.768184325	0.998	0.936
L-cystine	TGFB1	L-cystine TGFB1	0	0.628031223	1.374210255	4.523561956	6.14974712	0.988	0.936
ubiquitin C terminal thiolester	CARD11	ubiquitin C terminal thiolester CARD11	1.584962501	0.948469699	1.609739001	5	5	0.976	0.936
thiol	CARD11	thiol CARD11	1.584962501	0.948469699	1.609739001	5	5	0.976	0.936
Heme	CD22	Heme CD22	0	0.169925001	1.563025468	4.321928095	4.321928095	0.988	0.936
Cytidine	MMP9	Cytidine MMP9	0	0.120294234	1.563946364	5	5	0.999	0.936
maltotriose	MMP9	maltotriose MMP9	0	0.321928095	1.658538768	5	4.321928095	0.976	0.936
cobamide-coenzyme	MAPK13	cobamide-coenzyme MAPK13	0	0	1.238271421	4.857980995	3.700439718	0.925	0.936
[beta-adrenergic-receptor]	IKBKE	[beta-adrenergic-receptor] IKBKE	0	2	1.934469089	8.204571144	2	0.925	0.936
phospho-[beta adrenergic receptor]	IKBKE	phospho-[beta adrenergic receptor] IKBKE	0	2	1.934469089	8.204571144	2	0.925	0.936
Citicoline	MAPK15	Citicoline MAPK15	0	0	1.006533316	4.584962501	4.584962501	0.973	0.936
[beta-adrenergic-receptor]	MAPK15	[beta-adrenergic-receptor] MAPK15	0	1.321928095	2.174638764	4.584962501	2	0.796	0.936
phospho-[beta adrenergic receptor]	MAPK15	phospho-[beta adrenergic receptor] MAPK15	0	1.321928095	2.174638764	4.584962501	2	0.796	0.936
thioredoxin	MARCKS	thioredoxin MARCKS	0	1	1.339245568	5.392317423	5.392317423	0.992	0.936
5(S)-HETE	MARCKSL1	5(S)-HETE MARCKSL1	0	0.912537159	1.148101482	5.832890014	5.832890014	0.976	0.936
Dihydroneopterin triphosphate	XCL1	Dihydroneopterin triphosphate XCL1	0	0.415037499	1.207120708	4.700439718	4.523561956	0.913	0.934
ubiquitin C terminal thiolester	SRC	ubiquitin C terminal thiolester SRC	1.584962501	2.871013559	1.546454652	6	6.022367813	0.999	0.934
(ADP-D-ribosyl)n+1-acceptor	CD22	(ADP-D-ribosyl)n+1-acceptor CD22	0	0	1.605706529	4	4.087462841	0.976	0.934
1,2-Diacyl-sn-glycerol	PDCD1	1,2-Diacyl-sn-glycerol PDCD1	1.584962501	0.165059246	1.492321152	5.857980995	5.857980995	0.88	0.934
Fructose 1,6-bisphosphate	CD19	Fructose 1,6-bisphosphate CD19	0	0.321928095	1.507383423	4.700439718	4.700439718	0.976	0.934
beta-D-Fructose 1,6-bisphosphate	CD19	beta-D-Fructose 1,6-bisphosphate CD19	0	0.321928095	1.507383423	4.700439718	4.700439718	0.976	0.934
5-Methyltetrahydrofolic acid	CD24	5-Methyltetrahydrofolic acid CD24	0	0	1.472262372	2.321928095	2.321928095	1	0.934
D-Galactose	MMP9	D-Galactose MMP9	0	0.192645078	1.575195884	5	5	0.999	0.934
Pyruvic acid	MAPK13	Pyruvic acid MAPK13	2	1.826668397	1.5124795	6.491853096	6.727920455	0.925	0.934
Uridine triphosphate	PAK6	Uridine triphosphate PAK6	1	1.230297619	1.541597334	5.087462841	5.087462841	0.999	0.934
estrone sulfate	MARCKSL1	estrone sulfate MARCKSL1	0	0.169925001	1.434075918	5.832890014	5.832890014	0.976	0.934
10-Formyltetrahydrofolate	IL2RG	10-Formyltetrahydrofolate IL2RG	0	0.2410081	1.526641436	5	5	0.925	0.932
Protein N6-methyl-L-lysine	CD2	Protein N6-methyl-L-lysine CD2	0	0.277533976	1.668250855	4.247927513	4.247927513	0.88	0.932
Hyocholic acid; gamma-Muricholate	CD22	Hyocholic acid; gamma-Muricholate CD22	0	0.106915204	1.583921724	4.321928095	4.321928095	0.988	0.932
5(S)-HETE	CTLA4	5(S)-HETE CTLA4	0	0.234465254	1.155397815	4.459431619	4.459431619	0.992	0.932
peptidylproline-(omega=0)	CTLA4	peptidylproline-(omega=0) CTLA4	0	0.341036918	1.417590873	4.459431619	4.459431619	0.992	0.932
peptidylproline-(omega=180)	CTLA4	peptidylproline-(omega=180) CTLA4	0	0.341036918	1.417590873	4.459431619	4.459431619	0.992	0.932
thioredoxin disulfide	MARCKS	thioredoxin disulfide MARCKS	0	1	1.334124859	5.392317423	5.392317423	0.992	0.932
cobamide-coenzyme	GNG4	cobamide-coenzyme GNG4	0	0	1.158163957	4.321928095	3.700439718	0.976	0.93
dopaminochrome	SRC	dopaminochrome SRC	0	1.725825037	1.521897163	7.118941073	6.87036472	0.989	0.93
histone-N6-methyl-L-lysine	CD2	histone-N6-methyl-L-lysine CD2	0	0.169925001	1.662569552	4.247927513	4.247927513	0.88	0.93
ubiquinone	CD7	ubiquinone CD7	0	0	1.293201005	3.459431619	3.459431619	0.929	0.93
Guanosine triphosphate	MAPK13	Guanosine triphosphate MAPK13	2.321928095	1.495365064	1.51959039	6.727920455	6.727920455	0.925	0.93
Alpha-Linolenic acid	S100A9	Alpha-Linolenic acid S100A9	0	0.760329587	1.408995449	6.845490051	6.845490051	0.976	0.93
thioredoxin disulfide	NFKBIE	thioredoxin disulfide NFKBIE	0	0.459431619	1.358419082	6.044394119	5.781359714	0.999	0.93
sialyl-3-paragloboside	MARCKSL1	sialyl-3-paragloboside MARCKSL1	0	0	1.427955915	5.832890014	5.832890014	0.976	0.93
alpha-tocopherol	CSF3R	alpha-tocopherol CSF3R	0	0.169925001	1.622741943	4.169925001	4.169925001	0.976	0.928
histone-L-lysine	IL2RG	histone-L-lysine IL2RG	0	0.263034406	1.52831429	5	5	0.925	0.928
3-oxooctadecanoyl-CoA	IL2RG	3-oxooctadecanoyl-CoA IL2RG	0	0.222392421	1.526266154	5	5	0.925	0.928
PC(18:1(9Z)e/2:0)	TGFB1	PC(18:1(9Z)e/2:0) TGFB1	0	0.432959407	1.532319108	6.768184325	6.768184325	0.999	0.928
D-Maltose	CD22	D-Maltose CD22	0	0.115477217	1.599352842	4.321928095	4.321928095	0.976	0.928
D-tagatose-6-phosphate	CD19	D-tagatose-6-phosphate CD19	0	0.362570079	1.517896187	4.700439718	4.700439718	0.976	0.928
Vitamin D3	MMP9	Vitamin D3 MMP9	0	0.263034406	1.658371764	5	5	0.976	0.928
Glucosylceramide	S100A9	Glucosylceramide S100A9	0	0.421463768	1.439339865	6.845490051	6.845490051	0.976	0.928
thioredoxin	MARCKSL1	thioredoxin MARCKSL1	0	1	1.341377048	5.832890014	5.807354922	0.976	0.928
thioredoxin disulfide	MARCKSL1	thioredoxin disulfide MARCKSL1	0	1	1.332177511	5.832890014	5.781359714	0.976	0.928
hepoxilin A3	MARCKSL1	hepoxilin A3 MARCKSL1	0	0.979822118	1.289673943	5.832890014	5.832890014	0.976	0.928
N-acetylgalactosamine	CCR6	N-acetylgalactosamine CCR6	0	0	1.358568877	1.584962501	1.584962501	1	0.926
Dihydroneopterin triphosphate	IL2RG	Dihydroneopterin triphosphate IL2RG	0	1.115477217	1.234651816	5	4.523561956	0.988	0.926
Acetyl-CoA	TGFB1	Acetyl-CoA TGFB1	1	0.770829046	1.505250632	6.768184325	6.768184325	0.999	0.926
Inositol 1,4,5-trisphosphate	JAK3	Inositol 1,4,5-trisphosphate JAK3	1	0.847996907	1.603719752	6.392317423	6.087462841	0.925	0.926
dihydroneopterin	RAC2	dihydroneopterin RAC2	0	0.584962501	1.121749222	5.129283017	3.807354922	0.976	0.926
Trimethylamine	SRC	Trimethylamine SRC	1	0	1.560528615	2.807354922	3.169925001	0.925	0.926
[beta-adrenergic-receptor]	SRC	[beta-adrenergic-receptor] SRC	0	2.807354922	1.900289811	8.204571144	2	0.925	0.926
phospho-[beta adrenergic receptor]	SRC	phospho-[beta adrenergic receptor] SRC	0	2.807354922	1.900289811	8.204571144	2	0.925	0.926
Carbon dioxide	NCF1	Carbon dioxide NCF1	2.321928095	0.740995471	1.538850134	6.321928095	6.321928095	0.925	0.926
Guanosine diphosphate	NCF1	Guanosine diphosphate NCF1	1.584962501	1.146078259	1.506252485	6.321928095	6.321928095	0.925	0.926
Sphingosine 1-phosphate	CARD11	Sphingosine 1-phosphate CARD11	0	0.275634443	1.601884715	5	5	0.996	0.926
1-Phosphatidyl-1D-myo-inositol 3-phosphate	CTLA4	1-Phosphatidyl-1D-myo-inositol 3-phosphate CTLA4	0	0.553935605	1.474806387	4.459431619	4.459431619	0.999	0.926
5,10-Methylene-THF	CD24	5,10-Methylene-THF CD24	0	0.163498732	1.483624016	2.321928095	2.321928095	1	0.926
5,10-Methylene-THF	MMP9	5,10-Methylene-THF MMP9	0	0.111031312	1.555039834	5	5	0.999	0.926
Prostaglandin H2	S100A9	Prostaglandin H2 S100A9	0	0.857980995	1.387085132	6.845490051	6.845490051	0.976	0.926
15(S)-HPETE	S100A9	15(S)-HPETE S100A9	0	0.490986353	1.360157567	6.845490051	6.845490051	0.996	0.926
Cyclic GMP	SPHK1	Cyclic GMP SPHK1	0	0.268488836	1.544006055	6.169925001	6.169925001	0.999	0.926
cobamide-coenzyme	IL2RG	cobamide-coenzyme IL2RG	0	0	1.230947466	4.857980995	3.700439718	0.925	0.924
1-Nitronaphthalene-7,8-oxide	IL2RG	1-Nitronaphthalene-7,8-oxide IL2RG	0	0.321928095	1.520751529	5	5	0.925	0.924
1,1-Dichloroethylene epoxide	IL2RG	1,1-Dichloroethylene epoxide IL2RG	0	0.321928095	1.520751529	5	5	0.925	0.924
Guanosine diphosphate	TGFB1	Guanosine diphosphate TGFB1	0	0.97012947	1.50152613	6.768184325	6.768184325	0.999	0.924
Thiamine pyrophosphate	NCF1	Thiamine pyrophosphate NCF1	1	0.514573173	1.532681398	5.087462841	5.044394119	0.925	0.924
cobamide-coenzyme	TRAF5	cobamide-coenzyme TRAF5	0	0	1.256328463	4.857980995	3.700439718	0.925	0.924
Tyramine	CD22	Tyramine CD22	0	0.087462841	1.585080715	4.321928095	4.321928095	0.995	0.924
Guanosine	CD22	Guanosine CD22	0	0.106915204	1.565803858	4.321928095	4.321928095	0.988	0.924
dihydroxyacetone	CD22	dihydroxyacetone CD22	0	0	1.253588208	4.169925001	4.247927513	0.988	0.924
behenic acid	CTLA4	behenic acid CTLA4	0	0.285402219	1.437623457	4.459431619	4.459431619	0.992	0.924
Fatty acid	PDCD1	Fatty acid PDCD1	1.584962501	0.021373651	1.5017351	5.857980995	5.857980995	0.88	0.924
1-Phosphatidyl-D-myo-inositol	FCGR1A	1-Phosphatidyl-D-myo-inositol FCGR1A	0	0.421826665	1.544291171	5.554588852	5.554588852	0.998	0.924
Carbon dioxide	MAPK13	Carbon dioxide MAPK13	2	1.253756592	1.530415579	6.727920455	6.727920455	0.925	0.924
cobamide-coenzyme	IKBKE	cobamide-coenzyme IKBKE	0	0.263034406	1.263818712	4.857980995	3.700439718	0.992	0.924
1-Phosphatidyl-1D-myo-inositol 4-phosphate	MARCKS	1-Phosphatidyl-1D-myo-inositol 4-phosphate MARCKS	0	1.112474729	1.59803093	5.392317423	5.392317423	0.995	0.924
Cyclic AMP	SPHK1	Cyclic AMP SPHK1	0	0.381090167	1.543966211	6.169925001	6.129283017	0.999	0.924
3-keto-beta-D-galactose	CSF3R	3-keto-beta-D-galactose CSF3R	0	0.321928095	1.61948424	4.169925001	4.169925001	0.976	0.922
3-ketolactose	CSF3R	3-ketolactose CSF3R	0	0.321928095	1.61948424	4.169925001	4.169925001	0.976	0.922
lactose-6-phosphate	CSF3R	lactose-6-phosphate CSF3R	0	0.321928095	1.61948424	4.169925001	4.169925001	0.976	0.922
Acrylyl-CoA	IL2RG	Acrylyl-CoA IL2RG	0	0.263034406	1.527634284	5	5	0.925	0.922
dADP	JAK3	dADP JAK3	1	0.909802191	1.56817611	6.392317423	6.392317423	0.925	0.922
Magnesium	SYK	Magnesium SYK	0	0.830074999	1.741360845	3.321928095	3.584962501	0.925	0.922
Inositol phosphate	CARD11	Inositol phosphate CARD11	0	0.283792966	1.62371092	5	5	0.976	0.922
Ne,Ne dimethyllysine	CD2	Ne,Ne dimethyllysine CD2	0	0.243925583	1.661564405	4.247927513	4.247927513	0.88	0.922
Oxidized glutathione	CD3D	Oxidized glutathione CD3D	1	0.637429921	1.255513748	3.906890596	3.906890596	0.995	0.922
1-Phosphatidyl-D-myo-inositol	CD7	1-Phosphatidyl-D-myo-inositol CD7	1	0.130060541	1.519642771	3.459431619	3.459431619	0.929	0.922
hyaluronan biosynthesis, precursor 1	CD7	hyaluronan biosynthesis, precursor 1 CD7	0	0	1.291736257	3.459431619	3.459431619	0.929	0.922
Cyclic AMP	CD19	Cyclic AMP CD19	0	0.188445089	1.593232502	4.700439718	4.700439718	0.976	0.922
Lactosylceramide (d18:1/12:0)	MMP9	Lactosylceramide (d18:1/12:0) MMP9	0	0.113656782	1.548887348	5	5	0.999	0.922
Taurocholic acid	S100A9	Taurocholic acid S100A9	0	0.099535674	1.452991049	6.845490051	6.845490051	0.976	0.922
(6Z,9Z,12Z,15Z,18Z)-tetracosapentaenoyl-CoA	IKBKE	(6Z,9Z,12Z,15Z,18Z)-tetracosapentaenoyl-CoA IKBKE	0	1.814968106	1.502669453	7.257387843	7.409390936	0.987	0.922
[myosin light chain]	MAPK15	[myosin light chain] MAPK15	0	1.765534746	1.88556994	4.584962501	2.807354922	0.973	0.922
[myosin light chain]-phosphate	MAPK15	[myosin light chain]-phosphate MAPK15	0	1.765534746	1.88556994	4.584962501	2.807354922	0.973	0.922
Ammonia	NFKBIE	Ammonia NFKBIE	1	0.958179824	1.555802837	6.044394119	6.044394119	0.999	0.922
1-Phosphatidyl-D-myo-inositol	NCF1	1-Phosphatidyl-D-myo-inositol NCF1	1.584962501	0.747812976	1.555602242	6.321928095	6.321928095	0.996	0.92
Phosphatidylinositol-4,5-bisphosphate	NCF1	Phosphatidylinositol-4,5-bisphosphate NCF1	1	1.087462841	1.580228325	6.321928095	6.321928095	0.925	0.92
Dihydroneopterin triphosphate	CD22	Dihydroneopterin triphosphate CD22	0	0.415037499	1.311817478	4.321928095	4.321928095	0.988	0.92
Taurohyocholic acid; N-(3alpha,6alpha,7alpha-Trihydroxy-5beta-cholan-24-oyl)taurine	CD22	Taurohyocholic acid; N-(3alpha,6alpha,7alpha-Trihydroxy-5beta-cholan-24-oyl)taurine CD22	0	0.152003093	1.596271431	4.321928095	4.321928095	0.988	0.92
tetracosanoate	CTLA4	tetracosanoate CTLA4	0	0.277533976	1.438337862	4.459431619	4.459431619	0.992	0.92
Choloyl-CoA	IKBKE	Choloyl-CoA IKBKE	1	1.961525852	1.602020542	7.209453366	7.330916878	0.987	0.92
Uridine diphosphategalactose	NFKBIE	Uridine diphosphategalactose NFKBIE	0	0.232173442	1.563175122	6.044394119	6.044394119	0.999	0.92
L-Arginine	NFKBIE	L-Arginine NFKBIE	2	1.732716121	1.48310419	6.044394119	6.044394119	0.925	0.92
thioredoxin	NFKBIE	thioredoxin NFKBIE	0	0.530514717	1.377647953	6.044394119	5.807354922	0.999	0.92
Sialyl-3-paragloboside	MARCKSL1	Sialyl-3-paragloboside MARCKSL1	0	0	1.436759275	5.832890014	5.832890014	0.976	0.92
trans-2-Hexenoyl-CoA	IL2RG	trans-2-Hexenoyl-CoA IL2RG	0	0.234465254	1.524083822	5	5	0.925	0.918
2-Hydroxyestrone	SRC	2-Hydroxyestrone SRC	0	1.754887502	1.567591581	7.189824559	7.247927513	0.991	0.918
Acetyl-CoA	NCF1	Acetyl-CoA NCF1	2	0.897240426	1.500354076	6.321928095	6.321928095	0.925	0.918
Propionyl-CoA	NCF1	Propionyl-CoA NCF1	1.584962501	1.021695071	1.533168579	6.321928095	6.321928095	0.925	0.918
Bradykinin	CARD11	Bradykinin CARD11	0	0.106915204	1.592063142	4.754887502	4.700439718	0.996	0.918
alpha-tocopherol	CARD11	alpha-tocopherol CARD11	0	0.321928095	1.60725682	5	5	0.996	0.918
25-Hydroxycholesterol	CD22	25-Hydroxycholesterol CD22	0	0.152003093	1.595605014	4.321928095	4.321928095	0.976	0.918
Cysteinylglycine	CD22	Cysteinylglycine CD22	0	0.106915204	1.589713165	4.321928095	4.321928095	0.976	0.918
GM4	CD22	GM4 CD22	0	0.263034406	1.596618168	4.321928095	4.321928095	0.976	0.918
Sodium	CTLA4	Sodium CTLA4	0	0.277984747	1.504358991	4.459431619	4.459431619	0.976	0.918
Calcium	CD19	Calcium CD19	0	0.432959407	1.628041376	4.584962501	4.700439718	0.976	0.918
Homovanillic acid	CD19	Homovanillic acid CD19	0	0.415037499	1.511348802	4.700439718	4.700439718	0.976	0.918
Folic acid	CD24	Folic acid CD24	0	0.078002512	1.49301329	2.321928095	2.321928095	1	0.918
Hydrogen peroxide	MAPK13	Hydrogen peroxide MAPK13	1.584962501	1.502500341	1.480354587	6.727920455	6.727920455	0.925	0.918
hepoxilin A3	S100A9	hepoxilin A3 S100A9	0	0.959358016	1.302139259	6.845490051	6.845490051	0.996	0.918
L-Asparaginyl-tRNA(Asn)	IL2RG	L-Asparaginyl-tRNA(Asn) IL2RG	0	0	1.315448782	5	4	0.925	0.916
Oxidized glutathione	RAC2	Oxidized glutathione RAC2	0	1.05246742	1.255249195	5.209453366	5.209453366	0.995	0.916
alpha-tocopherol	SRC	alpha-tocopherol SRC	1	1.523561956	1.566424939	6.820178962	6.491853096	0.999	0.916
Protein N6-methyl-L-lysine	CARD11	Protein N6-methyl-L-lysine CARD11	0	0.313157885	1.660890205	5	5	0.925	0.916
dihydroneopterin	CD24	dihydroneopterin CD24	0	0	1.09861292	2.321928095	2.321928095	0.988	0.916
Uracil	MMP9	Uracil MMP9	0	0.115477217	1.543579823	4.95419631	5	0.999	0.916
dihydroneopterin	S100A9	dihydroneopterin S100A9	0	0.807354922	1.137984424	5.129283017	3.807354922	0.976	0.916
Oxidized glutathione	MARCKS	Oxidized glutathione MARCKS	0	1.859822342	1.300381411	5.392317423	5.392317423	0.995	0.916
ubiquitin C terminal thiolester	MARCKS	ubiquitin C terminal thiolester MARCKS	0	1.356934545	1.597938624	5.392317423	5.392317423	0.995	0.916
thiol	MARCKS	thiol MARCKS	0	1.356934545	1.597938624	5.392317423	5.392317423	0.995	0.916
Selenomethionine	MARCKSL1	Selenomethionine MARCKSL1	0	1.341036918	1.360106365	5.832890014	5.832890014	0.976	0.916
Galactosyl-1-alkyl-2-acylglycerol	CSF3R	Galactosyl-1-alkyl-2-acylglycerol CSF3R	0	0	1.609530166	4.169925001	4.087462841	0.976	0.914
5(S)-HETE	JAK3	5(S)-HETE JAK3	0	0.234465254	1.201698091	6.392317423	6.392317423	0.925	0.914
[beta-adrenergic-receptor]	JAK3	[beta-adrenergic-receptor] JAK3	0	0	2.044881927	6.392317423	2	0.925	0.914
phospho-[beta adrenergic receptor]	JAK3	phospho-[beta adrenergic receptor] JAK3	0	0	2.044881927	6.392317423	2	0.925	0.914
Arachidonic acid	SRC	Arachidonic acid SRC	2	1.215937399	1.517879298	7.584962501	8.845490051	0.999	0.914
Oxoglutaric acid	NCF1	Oxoglutaric acid NCF1	1.584962501	0.820021334	1.535429566	6.321928095	6.321928095	0.925	0.914
R-Methylmalonyl-CoA	CD2	R-Methylmalonyl-CoA CD2	0	0	1.253937631	4.247927513	4.247927513	0.023	0.914
Niacinamide	CD22	Niacinamide CD22	0	0.05246742	1.583981846	4.321928095	4.321928095	0.988	0.914
ubiquinone	PDCD1	ubiquinone PDCD1	0	0	1.295613284	4.64385619	4.754887502	0.88	0.914
dihydroneopterin	CD19	dihydroneopterin CD19	0	0	1.131697858	4.700439718	3.807354922	0.976	0.914
Calcium	CR2	Calcium CR2	0	0.070389328	1.593521963	3	3	0.992	0.914
Adenosine	MMP9	Adenosine MMP9	0	0.05246742	1.557585924	5	5	0.999	0.914
Uridine 5'-diphosphate	NFKBIE	Uridine 5'-diphosphate NFKBIE	0	0.423807709	1.551754328	6.044394119	6.044394119	0.999	0.914
L-Lysine	PAK6	L-Lysine PAK6	0	0.710493383	1.491967723	5.087462841	5.087462841	0.999	0.914
L-carnitine	CCR6	L-carnitine CCR6	0	0	1.543806625	1.584962501	1.584962501	1	0.912
dihydroxyacetone	IL2RG	dihydroxyacetone IL2RG	0	1.263034406	1.186157928	4.169925001	4.247927513	0.988	0.912
tetracosanoate	TGFB1	tetracosanoate TGFB1	0	0.813586876	1.470552934	6.584962501	6.768184325	0.999	0.912
Thymidine 5'-triphosphate	JAK3	Thymidine 5'-triphosphate JAK3	1	0.884522783	1.571996462	6.392317423	5.906890596	0.925	0.912
methanol	CD22	methanol CD22	0	0.131244533	1.588267602	4.321928095	4.321928095	0.976	0.912
homoserine	CD19	homoserine CD19	0	0.289506617	1.590117555	4.700439718	4.700439718	0.976	0.912
Uridine	MMP9	Uridine MMP9	0	0.08246216	1.559245158	5	5	0.999	0.912
5(S)-Hydroperoxyeicosatetraenoic acid	MAPK13	5(S)-Hydroperoxyeicosatetraenoic acid MAPK13	1	0.830074999	0.830637129	6.569855608	4.754887502	0.925	0.912
estrone sulfate	S100A9	estrone sulfate S100A9	0	0.321928095	1.369133343	6.845490051	6.845490051	0.976	0.912
(9Z,12Z,15Z,18Z,21Z)-tetracosapentaenoyl-CoA	IKBKE	(9Z,12Z,15Z,18Z,21Z)-tetracosapentaenoyl-CoA IKBKE	0	1.861293729	1.506696871	7.294620749	7.330916878	0.987	0.912
selenite	PAK6	selenite PAK6	0	0.415037499	1.075361372	3.459431619	3.584962501	0.999	0.912
15(S)-HPETE	MARCKSL1	15(S)-HPETE MARCKSL1	0	0.490986353	1.339267422	5.832890014	5.832890014	0.976	0.912
Hydrogen carbonate	CCR6	Hydrogen carbonate CCR6	0	0	1.543942181	1.584962501	1.584962501	1	0.91
oxalate	CCR6	oxalate CCR6	0	0	1.54392539	1.584962501	1.584962501	1	0.91
Retinyl palmitate	GNG4	Retinyl palmitate GNG4	0	0	1.36033579	4.321928095	4.321928095	0.88	0.91
Guanosine monophosphate	CD22	Guanosine monophosphate CD22	0	0.199308808	1.558865285	4.321928095	4.321928095	0.988	0.91
cerebroside 3-sulfate	CD22	cerebroside 3-sulfate CD22	0	0	0.998545065	4.321928095	4.247927513	0.976	0.91
tRNA(trp)	CD22	tRNA(trp) CD22	0	0	0.983292568	2	3.321928095	0.995	0.91
dihomo-gamma-linolenate	CTLA4	dihomo-gamma-linolenate CTLA4	0	0.277533976	1.442223149	4.459431619	4.459431619	0.992	0.91
Glutathione	CD3D	Glutathione CD3D	1	0.292781749	1.392495632	3.906890596	3.906890596	0.995	0.91
Guanosine diphosphate	CD19	Guanosine diphosphate CD19	0	0.307667402	1.515697935	4.700439718	4.700439718	0.976	0.91
1-Phosphatidyl-1D-myo-inositol 3,4-bisphosphate	FCGR1A	1-Phosphatidyl-1D-myo-inositol 3,4-bisphosphate FCGR1A	0	0.623436649	1.506905451	5.554588852	5.554588852	0.998	0.91
1-Phosphatidyl-1D-myo-inositol 3,5-bisphosphate	FCGR1A	1-Phosphatidyl-1D-myo-inositol 3,5-bisphosphate FCGR1A	0	0.442518236	1.500915845	5.554588852	5.554588852	0.998	0.91
phosphorhodopsin	MAPK13	phosphorhodopsin MAPK13	0	0	2.182303636	1.584962501	2	0.114	0.91
1-(1-Alkenyl)-sn-glycero-3-phosphoethanolamine	S100A9	1-(1-Alkenyl)-sn-glycero-3-phosphoethanolamine S100A9	0	0.428843299	1.401278884	6.845490051	6.169925001	0.976	0.91
dihydroxyacetone	MAPK15	dihydroxyacetone MAPK15	0	0	1.227253784	4.169925001	4.247927513	0.913	0.91
thioredoxin	PAK6	thioredoxin PAK6	0	0.830074999	1.403756588	5.087462841	5.087462841	0.999	0.91
salsolinol	PAK6	salsolinol PAK6	0	0.706268797	1.490324525	5.087462841	5.087462841	0.999	0.91
Cyclic AMP	MARCKS	Cyclic AMP MARCKS	0	0.618129365	1.585280621	5.392317423	5.392317423	0.992	0.91
(2E)-Dodecenoyl-CoA	IL2RG	(2E)-Dodecenoyl-CoA IL2RG	0	0.222392421	1.530093902	5	5	0.925	0.908
2-Acyl-sn-glycero-3-phosphocholine	IL2RG	2-Acyl-sn-glycero-3-phosphocholine IL2RG	0	0	1.379627773	5	5	0.925	0.908
1D-Myo-inositol 1,4-bisphosphate	JAK3	1D-Myo-inositol 1,4-bisphosphate JAK3	1	0.772589504	1.611093402	6.392317423	5.357552005	0.925	0.908
histone-N6-methyl-L-lysine	CARD11	histone-N6-methyl-L-lysine CARD11	0	0.36923381	1.655940573	5	5	0.925	0.908
cerebroside 3-sulfate	CD2	cerebroside 3-sulfate CD2	0	0	1.020860661	4.247927513	4.247927513	0.976	0.908
Androstenedione	CD22	Androstenedione CD22	0	0.087462841	1.568645252	4.321928095	4.321928095	0.988	0.908
Phosphatidylinositol-4,5-bisphosphate	CTLA4	Phosphatidylinositol-4,5-bisphosphate CTLA4	1	0.790076931	1.515256204	4.459431619	4.459431619	0.992	0.908
cerebroside 3-sulfate	CTLA4	cerebroside 3-sulfate CTLA4	0	0	1.007613537	4.459431619	4.247927513	0.976	0.908
phospho-L-tyrosine	CD19	phospho-L-tyrosine CD19	0	0.275634443	1.471795641	4.700439718	4.700439718	0.976	0.908
D-Glucose 6-phosphate	MMP9	D-Glucose 6-phosphate MMP9	0	0.234465254	1.562112605	5	5	0.999	0.908
12(S)-HPETE	MAPK13	12(S)-HPETE MAPK13	1.584962501	1	0.778023691	6.539158811	5.321928095	0.925	0.908
Ubiquinone-1	S100A9	Ubiquinone-1 S100A9	0	1.151164073	1.306112691	6.845490051	6.845490051	0.976	0.908
QH2	S100A9	QH2 S100A9	0	1.151164073	1.306112691	6.845490051	6.845490051	0.976	0.908
ubiquinone	NFKBIE	ubiquinone NFKBIE	0	0.893084796	1.3168713	4.64385619	4.754887502	0.999	0.908
dihydroneopterin	MARCKS	dihydroneopterin MARCKS	0	1	1.14437295	5.129283017	3.807354922	0.976	0.908
(2E)-Octenoyl-CoA	IL2RG	(2E)-Octenoyl-CoA IL2RG	0	0.222392421	1.532434066	5	5	0.925	0.906
Calcitriol	IL2RG	Calcitriol IL2RG	0	0.192645078	1.589331057	5	5	0.995	0.906
Ceramide (d18:1/12:0)	TGFB1	Ceramide (d18:1/12:0) TGFB1	0	0.657894023	1.500701951	6.768184325	6.768184325	0.999	0.906
hyaluronan biosynthesis, precursor 1	TNFRSF13B	hyaluronan biosynthesis, precursor 1 TNFRSF13B	0	0	1.255281216	5.087462841	5.087462841	0.88	0.906
13(S)-HODE	GNG4	13(S)-HODE GNG4	0	0	0.570805028	4.321928095	4.321928095	0.976	0.906
L-Cysteine	SRC	L-Cysteine SRC	0	1.465663572	1.503868522	6.857980995	7.523561956	0.989	0.906
Guanosine triphosphate	SRC	Guanosine triphosphate SRC	4.087462841	2.806024636	1.542845323	8.339850003	8.103287808	0.999	0.906
Inositol 1,4,5-trisphosphate	SRC	Inositol 1,4,5-trisphosphate SRC	1.584962501	3.292781749	1.616613782	7.011227255	6.087462841	0.976	0.906
17a-Hydroxypregnenolone	CD22	17a-Hydroxypregnenolone CD22	0	0.106915204	1.582542708	4.321928095	4.321928095	0.988	0.906
Cyclic GMP	CD19	Cyclic GMP CD19	0	0.155278225	1.588425322	4.700439718	4.700439718	0.976	0.906
Guanosine monophosphate	MMP9	Guanosine monophosphate MMP9	0	0.152003093	1.552559179	5	5	0.999	0.906
Dextrin	MMP9	Dextrin MMP9	0	0	1.719456772	5	4.64385619	0.976	0.906
apocytochrome-C	MMP9	apocytochrome-C MMP9	1	0.337034987	1.537851545	5	5	0.999	0.906
Malonyl-CoA	NFKBIE	Malonyl-CoA NFKBIE	0	0.817135943	1.558690022	6.044394119	6.044394119	0.999	0.906
cerebroside 3-sulfate	MARCKS	cerebroside 3-sulfate MARCKS	0	0.415037499	1.081425707	5.392317423	4.247927513	0.976	0.906
globotriaosylceramide	MARCKSL1	globotriaosylceramide MARCKSL1	0	0.807354922	1.292641026	5.832890014	5.832890014	0.976	0.906
dihydroneopterin	MARCKSL1	dihydroneopterin MARCKSL1	0	1	1.118408232	5.129283017	3.807354922	0.976	0.906
cerebroside 3-sulfate	CSF3R	cerebroside 3-sulfate CSF3R	0	0	1.033456848	4.169925001	4.169925001	0.976	0.904
hyaluronan biosynthesis, precursor 1	GNG4	hyaluronan biosynthesis, precursor 1 GNG4	0	0	1.23133235	4.321928095	4.321928095	0.976	0.904
5(S)-HETE	NCF1	5(S)-HETE NCF1	0	0.612976877	1.151829076	6.321928095	6.321928095	0.925	0.904
L-Threonine	CARD11	L-Threonine CARD11	1	0.888354644	1.466412921	5	5	0.996	0.904
PC(18:1(9Z)e/2:0)	CARD11	PC(18:1(9Z)e/2:0) CARD11	0	0.321928095	1.597348414	5	5	0.996	0.904
cerebroside 3-sulfate	CARD11	cerebroside 3-sulfate CARD11	0	0	1.045044217	5	4.247927513	0.976	0.904
Cholesterol	CD22	Cholesterol CD22	0	0.160464672	1.582797838	4.321928095	4.321928095	0.997	0.904
2-Acyl-sn-glycero-3-phosphocholine	CTLA4	2-Acyl-sn-glycero-3-phosphocholine CTLA4	0	0	1.363710665	4.459431619	4.459431619	0.992	0.904
2-acyl-1-(1-alkenyl)-sn-glycero-3-phosphate	MAPK15	2-acyl-1-(1-alkenyl)-sn-glycero-3-phosphate MAPK15	0	0.415037499	1.665868262	4.584962501	4.392317423	0.973	0.904
Acetyl-CoA	NFKBIE	Acetyl-CoA NFKBIE	1	0.930737338	1.537690691	6.044394119	6.044394119	0.999	0.904
Formaldehyde	PAK6	Formaldehyde PAK6	0	0.688055994	1.575954025	5.087462841	5.087462841	0.999	0.904
histone-L-lysine	SPHK1	histone-L-lysine SPHK1	1	0.963474124	1.569800668	6.169925001	5.832890014	0.925	0.904
27-Deoxy-5b-cyprinol	MARCKSL1	27-Deoxy-5b-cyprinol MARCKSL1	0	0	1.470000238	5.832890014	5.832890014	0.976	0.904
11,12-Epoxyeicosatrienoic acid	XCL1	11,12-Epoxyeicosatrienoic acid XCL1	0	0.027480736	1.465188321	4.700439718	4.700439718	0.913	0.902
14,15-Epoxy-5,8,11-eicosatrienoic acid	XCL1	14,15-Epoxy-5,8,11-eicosatrienoic acid XCL1	0	0.027480736	1.465188321	4.700439718	4.700439718	0.913	0.902
ubiquinone	GNG4	ubiquinone GNG4	0	0	1.181325627	4.321928095	4.321928095	0.976	0.902
Linoleic acid	SRC	Linoleic acid SRC	1.584962501	1.200819009	1.512776463	7.584962501	8.584962501	0.999	0.902
Phosphatidylinositol-4,5-bisphosphate	SYK	Phosphatidylinositol-4,5-bisphosphate SYK	2.584962501	2.464886049	1.62075272	7.022367813	6.554588852	0.925	0.902
Sphinganine	CARD11	Sphinganine CARD11	0	0.125530882	1.583566852	5	5	0.996	0.902
DG(16:0/16:0/0:0)	CD22	DG(16:0/16:0/0:0) CD22	1	0.534336428	1.416289295	4.321928095	4.321928095	0.976	0.902
Calcidiol	CD22	Calcidiol CD22	0	0.289506617	1.606413933	4.321928095	4.321928095	0.976	0.902
tRNA(asn)	CD22	tRNA(asn) CD22	0	0	1.126545051	2.321928095	3.459431619	0.995	0.902
Glutathione	ICOS	Glutathione ICOS	1	0.169925001	1.38253245	4.087462841	4.087462841	0.88	0.902
Leukotriene A4	MMP9	Leukotriene A4 MMP9	0	0.137503524	1.564916089	5	5	0.999	0.902
Inosine	MMP9	Inosine MMP9	0	0.093109404	1.562716462	5	5	0.999	0.902
(R)-b-aminoisobutyric acid	MMP9	(R)-b-aminoisobutyric acid MMP9	0	0	1.620120656	5	4.700439718	0.976	0.902
Nicotinate D-ribonucleoside	MMP9	Nicotinate D-ribonucleoside MMP9	0	0.222392421	1.562206276	5	5	0.999	0.902
Cytidine monophosphate	S100A9	Cytidine monophosphate S100A9	0	0.519374159	1.409726683	6.845490051	6.845490051	0.976	0.902
Pyruvaldehyde	IKBKE	Pyruvaldehyde IKBKE	2	2.662965013	1.544698801	4.392317423	7.375039431	0.999	0.902
(9Z,12Z,15Z,18Z)-tetracosatetraenoyl-CoA	IKBKE	(9Z,12Z,15Z,18Z)-tetracosatetraenoyl-CoA IKBKE	0	1.973032952	1.498074555	7.276124405	7.294620749	0.987	0.902
[myosin light chain]	IKBKE	[myosin light chain] IKBKE	0	4.053111336	2.01150435	8.21916852	2.807354922	0.925	0.902
[myosin light chain]-phosphate	IKBKE	[myosin light chain]-phosphate IKBKE	0	4.053111336	2.01150435	8.21916852	2.807354922	0.925	0.902
ubiquinone	PAK6	ubiquinone PAK6	0	0.777607579	1.317660859	4.64385619	4.754887502	0.999	0.902
